# Supplementary material for: PD 0332991, a selective cyclin D kinase 4/6 inhibitor, preferentially inhibits proliferation of luminal estrogen receptor-positive human breast cancer cell lines in vitro
Source: Breast Cancer Res. 2009 Oct 29;11(5):R77. doi: 10.1186/bcr2419 (PMC2790859; doi:10.1186/bcr2419)
Supplement: Additional file 1 — Excel file containing a table that lists the genes from the ANOVA of sensitive cell lines versus resistant cell lines. [file bcr2419-S1.XLS]

## Sheet: CDK4 Breast 33 ANOVA Fig 1 Clus
			Experiment Name	MCF-7	ZR-75-1	MDA-MB-175	SUM-190	CAMA-1	T-47D	HCC1500	MDA-MB-134	EFM-192A	HCC202	MDA-MB-453	HCC2218	HCC1419	ZR-75-30	MDA-MB-361	MDA-MB-415	EFM-19	UACC-812	UACC-893	HCC1937	MDA-MB-157	MDA-MB-436	BT-549	HCC1569	HCC1187	HCC1806	MCF-10A	MDA-MB-468	COLO-824	DU4475	HCC1954	HCC70	HCC38
Sequence Code	Accession #	Primary Sequence Name	Sequence Description	Log(Ratio)	Log(Ratio)	Log(Ratio)	Log(Ratio)	Log(Ratio)	Log(Ratio)	Log(Ratio)	Log(Ratio)	Log(Ratio)	Log(Ratio)	Log(Ratio)	Log(Ratio)	Log(Ratio)	Log(Ratio)	Log(Ratio)	Log(Ratio)	Log(Ratio)	Log(Ratio)	Log(Ratio)	Log(Ratio)	Log(Ratio)	Log(Ratio)	Log(Ratio)	Log(Ratio)	Log(Ratio)	Log(Ratio)	Log(Ratio)	Log(Ratio)	Log(Ratio)	Log(Ratio)	Log(Ratio)	Log(Ratio)	Log(Ratio)
A_23_P41487	AB020689	TBC1D9	TBC1 domain family, member 9 (with GRAM domain)	0.46687	-0.2129	-0.06271	-0.55611	-0.12108	-0.77545	0.05637	0.31057	-0.26053	-0.63175	-0.34383	-0.56006	-0.26994	-0.23301	-0.27339	-0.40401	-0.47793	-0.35127	0.02156	-0.78261	-0.65549	-0.38847	-0.41776	-0.74836	-0.59359	-1.42993	-0.55923	-0.72509	-0.83387	-1.17616	-0.8514	-0.50303	-0.47869
A_23_P257296	NM_003226	TFF3	trefoil factor 3 (intestinal)	-0.34635	-0.33409	0.65406	-1.2379	-1.26997	-0.54131	0.15616	-1.23828	-1.27797	-1.21192	-0.68933	-0.04496	0.11521	-0.54909	0.01058	-0.68363	-0.38636	0.55376	-0.85679	-1.54887	-1.79891	-1.63277	-1.61264	-1.15807	-1.66411	-1.63127	-1.58298	-1.76285	-1.46464	-1.74081	-1.6693	-1.63307	-1.65008
A_23_P68759	NM_003225	TFF1	trefoil factor 1	0.29977	-0.0856	0.51225	-0.92042	-0.6219	-0.93803	-0.02838	-1.06133	-0.98018	-0.51232	0.2203	-0.02307	0.05994	-1.00826	-0.10914	-0.71463	-0.34433	0.29923	-0.94229	-1.00159	-1.19997	-1.03666	-1.01419	-0.6868	-1.10915	-1.12475	-1.05909	-1.08371	-0.91655	-1.23565	-1.13137	-1.0045	-1.00361
A_23_P90099	AK127147	TMEM205	transmembrane protein 205	0.41091	-0.04429	0.39807	-0.26911	0.20919	-0.15034	0.06017	-0.1723	-0.2703	0.02415	-0.04481	0.19693	0.25593	-0.05017	-0.20007	-0.52705	-0.1592	-0.17957	-0.0425	-0.19858	-0.16874	-0.32326	-0.25791	-0.47516	-1.06395	-0.38583	-0.37447	-0.27613	-0.34317	-0.30476	-0.3394	-0.331	-0.50987
A_23_P19302	NM_003730	RNASET2	ribonuclease T2	0.16965	0.00882	0.0861	0.0824	-0.1293	-0.39169	0.07152	-0.01657	-0.08471	-0.08212	0.07769	0.12099	0.06661	-0.18269	0.15343	-0.10793	-0.07588	0.11278	0.1767	-0.38793	-0.33266	-0.16052	-0.41165	0.11214	-0.27176	-0.09392	-0.37805	-0.60998	-0.26893	-0.34878	-0.22432	0.00062	-0.51923
A_23_P4036	NM_018469	TEX2	testis expressed 2	-0.33264	-0.14014	-0.2172	-0.25221	-0.37717	-0.31793	-0.24366	-0.28807	-0.25415	-0.19109	0.14365	-0.17554	-0.41607	-0.26449	0.36231	-0.16543	0.087	-0.22557	0.01055	-0.42706	-0.42369	-0.45926	-0.49898	-0.33861	-0.23815	-0.41987	-0.17566	-0.49716	-0.32916	-0.39945	-0.27056	-0.35257	-0.30379
A_23_P14358	NM_005163	AKT1	v-akt murine thymoma viral oncogene homolog 1	-0.26081	0.02449	-0.08162	-0.10831	-0.08151	-0.21232	-0.32187	-0.29525	0.00202	0.07949	0.01039	-0.15426	-0.16829	0.04017	-0.31493	-0.10132	0.2569	-0.2503	-0.0817	-0.38445	-0.17574	-0.47633	-0.22081	-0.15069	-0.27041	-0.42328	-0.31169	-0.51943	-0.20743	-0.45446	-0.40522	-0.45422	-0.21461
A_23_P129935	NM_030938	TMEM49	transmembrane protein 49	0.11905	-0.116	-0.2599	-0.21541		-0.31572	-0.3773	-0.33431	0.17807	-0.15073	-0.13449	0.25563	-0.25424	-0.14117	0.33794	-0.17971	-0.29914	-0.27131	-0.09139	-0.31223	0.00464	-0.41365	-0.39309	-0.2947	-0.65916	-0.55533	-0.47982	-0.45549	-0.75197	-0.58711	-0.26895	-0.49864	0.45646
A_23_P218331	NM_001915	CYB561	cytochrome b-561	0.04321	0.06675	-0.12941	-0.10664		-0.07946	-0.12506	-0.16126	0.00957	0.283	-0.07223	-0.0376	-0.06644	-0.0273	0.32371	-0.07806	-0.03773	-0.18754	0.06286	-0.4917	-0.25785	-0.66635	-0.55507	-0.13368	-0.45952	-0.33242	-0.59927	-0.55499	-0.16524	-0.52717	-0.2638	-0.21198	-0.11018
A_23_P130203	NM_004710	SYNGR2	synaptogyrin 2	-0.08177	0.24198	0.00069	-0.02588	-0.16202	0.00169	-0.12362	-0.29891	-0.03628	0.24944	-0.23237	-0.05444	-0.13937	-0.16268	0.03221	0.02689	-0.03444	-0.153	-0.08203	-0.32566	-0.34035	-0.51453	-0.47595	-0.38983	-0.45177	-0.21949	-0.58234	-0.51491	-0.56924	-0.35209	-0.42223	-0.49927	-0.10238
A_23_P66487	NM_003077	SMARCD2	SWI/SNF related, matrix associated, actin dependent regulator of chromatin, subfamily d, member 2	-0.07073	0.17783	-0.27961	-0.21555	-0.35473	-0.02094	-0.29809	-0.23481	-0.09665	0.26735	0.20843	-0.09696	-0.12129	-0.17471	0.14585	-0.05898	-0.23003	-0.22123	0.07664	-0.44683	-0.26281	-0.42835	-0.52584	-0.18021	-0.241	-0.16863	-0.35216	-0.42743	-0.3896	-0.36371	-0.1968	-0.36041	0.16
A_23_P164028	NM_002805	PSMC5	proteasome (prosome, macropain) 26S subunit, ATPase, 5	0.05536	-0.02784	-0.28079	-0.27263	-0.35816	-0.07349	-0.31248	-0.07412	-0.08023	0.02803	0.19274	-0.26287	-0.16864	-0.23766	0.20886	-0.04021	-0.52183	-0.33035	-0.05042	-0.33898	-0.11271	-0.36096	-0.57453	-0.26227	-0.46323	-0.26949	-0.45787	-0.3261	-0.49143	-0.3912	-0.26339	-0.50952	0.05404
A_23_P26756	NM_138793	CANT1	calcium activated nucleotidase 1	-0.11529	0.13543	0.13261	-0.02118	0.09588	0.10865	0.01158	-0.2462	-0.12992	0.02159	-0.24041	-0.14181	-0.03627	0.02405	-0.10139	0.06717	0.02898	-0.18585	0.065	-0.04783	0.05172	-0.46428	-0.52631	-0.22957	-0.3963	-0.25188	-0.42529	-0.36677	-0.42178	-0.38271	-0.2364	-0.31246	-0.0593
A_23_P88404	NM_003239	TGFB3	transforming growth factor, beta 3	-0.48119	-0.11316	-0.18646	-0.55527	-0.58857	0.12043	-0.30933	0.08037	-0.14757	-0.10916	0.46889	-0.24894	0.0222	0.21824	0.12849	0.24819	-0.379	-0.07673	-0.20119	-0.68029	-0.2821	-0.57665	-0.48849	-0.37561	-0.57415	-0.82701	-0.78313	-0.92909	-0.78544	-0.79403	-0.74623	-0.40614	-0.19432
A_23_P145104	NM_003221	TFAP2B	transcription factor AP-2 beta (activating enhancer binding protein 2 beta)	-0.8735	0.1863	0.00667	0.08618	-0.73255	-1.19205	-1.13418	0.44123	-0.94179	0.5455	0.61489	-0.97213	-1.05597	0.02554	0.63642	0.20073	-1.01492	-1.15126	-0.70565	-0.86712	-1.16776	-1.08889	-0.42737	-0.77967	-0.83336	-1.31683	-1.00266	-1.30123	-1.0298	-1.30844	-1.16797	-1.0987	-1.10346
A_23_P114883	NM_002023	FMOD	fibromodulin	-0.46378	0.07518	0.57024	-0.85824	-0.6152	-1.06563	-0.18753	-1.0142	-0.74646	-0.64309	0.60963	0.78538	-1.2087	1.64585	0.76854	0.67495	-0.60345	-0.4867	-1.00912	-0.69495	-1.00441	-1.06244	-0.93256	-0.81958	-1.07142	-1.23192	-1.14323	-1.3682	-1.12199	-1.23085	-1.19308	-1.08895	-1.10523
A_23_P161940	NM_002411	SCGB2A2	secretoglobin, family 2A, member 2		0.39082	0.23835	0.52869	-1.79567	-2	-2	-2	-1.10424	-1.99037	-1.90404	-1.99692	-1.45199	0.86295	0.52648	0.16279	-1.02708	0.05724	-2	-2	-2	-1.96141	-1.95016	-0.83602	-2	-2	-1.97739	-1.97757	-1.87315	-2	-2	-2	-2
A_23_P250431	NM_020157	OTOR	otoraplin	-0.0415	-0.19477	-0.13977	-0.06838	-0.34217	0.09333	-0.46004	-0.36366	0.12767	-0.54413	-0.45746	-0.35298	-0.18936	0.334	0.59138	0.35692	-0.23326	0.17504	-0.36381	-0.36755	-0.40604	-0.45409	-0.44024	-0.50436	-0.45046	-0.52745	-0.51698	-0.69459	-0.4759	-0.50067	-0.51971	-0.43317	-0.53682
A_23_P93311	NM_013994	DDR1	discoidin domain receptor tyrosine kinase 1	-0.11746	0.04705	-0.09909	-0.35696	-0.06454	-0.00278	-0.15255	-0.25394	-0.01607	0.21012	-0.19418	-0.07406	-0.15187	0.0615	-0.21387	0.2035	-0.12207	0.00467	-0.0957	-0.5498	-0.49951	-0.63764	-0.45587	-0.0662	-0.08788	-0.13243	-0.47059	0.13819	-0.53991	-0.57062	-0.37392	-0.28365	0.09548
A_23_P3237	NM_025165	ELL3	elongation factor RNA polymerase II-like 3	-0.13019	0.00463	0.18438	0.20811	0.38964	0.2932	-0.03044	-0.06014	-0.28153	-0.1737	0.26627	0.1201	0.15627	0.04184	0.0385	0.08387	-0.29081	0.073	-0.00542	-0.22893	-0.59667	-0.55145	-0.53175	-0.32729	-0.1012	-0.11521	-0.49172	-0.34816	0.17335	-0.52199	-0.31815	-0.41061	-0.33688
A_23_P20022	NM_013332	C7orf68	chromosome 7 open reading frame 68	-0.09124	-0.25412	0.24277	0.05002	0.61211	0.07939	-0.12552	-0.41076	-0.0169		-0.02785	-0.08564	0.07062	-0.17369	0.0785	-0.16851	0.13425	-0.06782	-0.04665	-0.35732	-0.61735	-0.44899	-0.39731	-0.02082	0.07176	-0.45358	-0.61579	-0.4677	-0.07446	-0.52612	-0.34049	-0.4265	-0.34529
A_23_P205228	NM_000053	ATP7B	ATPase, Cu++ transporting, beta polypeptide	0.03161	-0.06586	0.09251	-0.02087	0.05555	-0.07739	0.00233	-0.2987	-0.13239	-0.14171	-0.27173	-0.06807	-0.02257	-0.07693	0.35642	0.16244	0.18256	0.36091	-0.03475	-0.21726	-0.13366	-0.22991	-0.34539	-0.11955	-0.16022	-0.29845	-0.12656	-0.40944	0.01058	-0.36222	-0.27495	-0.34541	-0.16901
A_23_P109322	NM_006198	PCP4	Purkinje cell protein 4	0.59887	-0.21095	0.4769	-0.14803	-0.00294	0.44453	-0.3241	-0.28186	0.03038	-0.00648	-0.42161	-0.14994	-0.50891	-0.2739	-0.47499	0.41984	0.49456	0.86331	0.15747	-0.24811		-0.4112	-0.52481	-0.34506	-0.2587	-0.5212	-0.57609	-0.65384	-0.48211	-0.47096	-0.41547	-0.41368	-0.3874
A_23_P147936	NM_006198	PCP4	Purkinje cell protein 4	0.51235	-0.14098	0.48656	-0.06278	-0.16353	0.42817	-0.24345	-0.23949	-0.00985	-0.00421	-0.43301	-0.16422	-0.43748	-0.249	-0.42701	0.39487	0.4778	0.84015	0.1406	-0.12721	-0.4419	-0.33221	-0.42969	-0.33061	-0.19925	-0.4565	-0.47302	-0.60819	-0.41313	-0.38569	-0.38198	-0.37997	-0.31705
A_23_P53439	NM_138432	SDSL	serine dehydratase-like	0.14659	-0.0787	0.21876	-0.02406		0.12801	-0.07148	0.05118	0.0946	0.10308	0.10391	-0.13813	-0.39324	-0.28864	-0.01978	-0.2359	-0.04981	0.19787	-0.16426	-0.07378	-0.38603	-0.23943	-0.08026	-0.50818	-0.28842	-0.67812	-0.32039	-0.19737	-0.34265	-0.84287	-0.28563	-0.333	-0.21009
A_23_P107981	NM_004605	SULT2B1	sulfotransferase family, cytosolic, 2B, member 1	0.3356	0.04675	0.05749	-0.18613	0.02231	-0.01848	-0.07678	-0.09561	0.11617	0.14954	-0.17725	0.16488	-0.0139	0.0159	-0.20036	-0.06336	0.18601	-0.04041	-0.05309	-0.11386	-0.22845	-0.35713	-0.16965	-0.28423	-0.25722	-0.21276	-0.42713	-0.09702	-0.28747	-0.33085	-0.17761	-0.2087	-0.14403
A_23_P14072	NM_002273	KRT8	keratin 8	0.47987	0.53089	0.09953	-0.30821	-0.16354	0.29401	-0.35845	-0.30803	0.26375	0.14612	-0.46237	-0.0883	0.27118	-0.08969	-0.27102	-0.11969	-0.02045	0.26555	0.39304	-0.02759	-0.55393	-0.88828	-0.69268	-0.42583	-0.26971	-0.49547	-0.66844	-0.25676	-0.59861	-0.62832	0.08295	-0.58952	-0.04105
A_23_P26173	NM_007364	TMED3	transmembrane emp24 protein transport domain containing 3	0.06843	0.11852	0.2206	0.30958	-0.34742	0.0056	-0.35308	-0.2452	-0.09528	0.07315	-0.15297	0.13383	-0.06944	0.24746	-0.1852	0.20346	-0.00342	0.17001	0.06475	-0.15894	-0.44849	-0.48132	-0.12049	0.1152	-0.43495	-0.55407	-0.14694	-0.50091	-0.11106	-0.35188	-0.32231	-0.26516	-0.07282
A_23_P31893	NM_003033	ST3GAL1	ST3 beta-galactoside alpha-2,3-sialyltransferase 1	-0.05002	0.2791	0.28397	0.08075	-0.19802	-0.45856	-0.13086	-0.60675	0.03474	0.17187	0.14892	0.40601	0.0016	0.3016	0.15494		-0.00506	0.11626	0.41735	-0.16985	-0.62398	-0.07999	-0.44429	-0.07348	-0.35291	-0.52552	-0.56658	-0.15869	-0.39837	-0.83981	-0.2454	-0.34887	-0.83725
A_23_P88971	NM_000086	CLN3	ceroid-lipofuscinosis, neuronal 3	-0.059	0.22125	0.21662	0.05779	-0.17963	-0.0716	-0.02814	-0.2676	-0.3264	0.35187	-0.10182	0.17132	0.17572	0.05766	0.02483	-0.03619	-0.13812	0.26305	-0.12385	-0.38384	-0.37885	-0.25103	-0.11447	-0.29922	-0.16124	-0.41643	-0.30931	-0.2684	-0.23601	-0.50037	-0.24477	-0.24369	-0.1865
A_23_P37560	NM_003847	PEX11A	peroxisomal biogenesis factor 11 alpha	0.03092	0.01971	0.24475	0.3259	-0.09903	-0.13495	-0.04935	-0.18331	0.10652	0.17439	-0.35044	0.15218	-0.10736	0.08382	-0.07142	-0.18755	0.1294	0.05421	0.27619	-0.15452	-0.21998	-0.223	-0.27927	-0.12408	-0.30469	-0.31416	-0.233	-0.37652	-0.35578	-0.41926	0.22551	-0.06206	0.0606
A_23_P71379	NM_005672	PSCA	prostate stem cell antigen	-0.94209	-0.54793	1.1862	0.34379	-0.56382	-1.14986	-0.82432	-0.91027	0.22686	-0.03208	-0.75305	-0.21611	0.55672	0.46409	-0.24581	-0.13936	-0.26933	-0.6705	-0.08927	-0.59221	-0.77852	-0.90656	-0.62599	-0.79935	-0.98358	-0.72933	0.07417	-0.87902	-0.98581	-0.89076	-0.73626	-0.66819	-0.99237
A_23_P161439	NM_006829	C10orf116	chromosome 10 open reading frame 116	-0.93943	-0.00394	0.78975	-0.97367	0.09752	-0.0652	-0.21572	0.0017	0.29457	-0.18212	-0.53241	0.18539	0.51854	0.68362	0.05908	0.30236	0.04216	0.35155	0.01363	-1.2128	-1.24962	-1.08743	-0.79516	-0.62205	-1.03812	0.52579	-0.02703	-0.89321	-1.07219	-0.67741	-1.00113	-0.94038	-0.58963
A_23_P129216	NM_000137	FAH	fumarylacetoacetate hydrolase (fumarylacetoacetase)	-0.20394	0.06401	0.03187	0.22501	0.12169	0.08352	-0.31005	0.1963	0.00352	0.10207	0.08955	0.10571	0.06851	0.47621	-0.05115	0.3188	0.14475	-0.34212	-0.31053	-0.46785	0.05596	-0.18321	-0.46052	-0.04385	-0.50936	-0.2769	-0.09024	-0.44182	-0.41932	-0.49519	-0.18818	-0.24769	-0.18818
A_23_P30813	NM_003541	HIST1H4K	histone cluster 1, H4k	0.44099	-0.09189	-0.33815	0.15059	0.17821	-0.2501	-0.00519	0.05023	0.13438	0.2685	0.18308	0.38983	0.12757	0.24653	0.12921	-0.31104	0.03845	-0.30145	-0.07424	-0.03608	0.06785	-0.32227	-0.40749	-0.53643	-0.18676	-0.1873	-0.2504	-0.37172	-0.60186	-0.29748	-0.32563	-0.16018	-0.01067
A_23_P207280	NM_006380	APPBP2	amyloid beta precursor protein (cytoplasmic tail) binding protein 2	0.54158	-0.13333	-0.09796	-0.22609		-0.30786	-0.05896	-0.08955	-0.086	-0.10325	-0.12223	0.4198	-0.16036	0.85434	0.22418	-0.3006	0.24765	-0.16829	-0.24548	-0.31508	-0.20246	-0.40037	-0.41409	-0.25091	-0.28968	-0.58735	-0.39283	-0.45177	-0.13775	-0.26508	-0.35623	-0.36096	-0.16566
A_23_P111194	NM_012391	SPDEF	SAM pointed domain containing ets transcription factor	-0.04913	0.14474	0.06135	-0.09928	0.09625	-0.08425	-0.01416	-0.13265	-0.03832	0.33573	0.15674	0.01574	0.16006	0.29931	-0.09466	0.18457	0.13438	0.10669	0.00542	-0.7074	-0.60208	-0.48242	-0.20701	-0.63235	-0.50675	-0.49436	-0.27074	-0.52634	-0.45374	-0.67349	-0.29328	-0.61904	-0.55727
A_23_P118203	NM_145252	ZG16B	zymogen granule protein 16 homolog B (rat)	0.26641	0.13907	0.42289	-0.23027	0.11524	-0.10007	-0.03177	0.2069	0.09233	0.41298	-0.02051	0.03794	-0.08487	0.53465	0.16345	0.20457	-0.06176	-0.00762	-0.02369	-0.64263	-1.06476	-0.85207	-0.88242	-0.46587	-0.87544	-0.56249	-0.71888	-0.98709	-0.86884	-1.05243	-0.98301	-0.19689	-0.42792
A_23_P6433	NM_005368	MB	myoglobin	-0.25757	0.15414	0.32451	0.13102	-0.29483	-0.32449	-0.34301	0.08637	0.08983	0.15208	-0.08185	-0.19459	0.09406	0.10049	0.03914	0.23298	0.09479	0.1364	0.06278	-0.45896	-0.74786	-0.68489	-0.65212	-0.48793	-0.63418	-0.65124	-0.89831	-0.0882	-0.32551	-0.61868	-0.25302	-0.302	-0.34983
A_23_P112634	NM_174921	C4orf34	chromosome 4 open reading frame 34	0.05861	0.05286	0.0431	-0.23407		-0.36914	-0.18215	-0.01126	0.09463	0.0301	0.22663	-0.02699	0.47472	0.37717	0.58098	0.13124	-0.03879	-0.17002	-0.14794	-0.83337	-0.68632	-0.3591	-0.39258	-0.42407	-0.90671	-0.66435	-0.87544	-0.45974	-0.67731	-0.42977	-0.21261	-0.10914	-0.43055
A_23_P132910	NM_019027	RBM47	RNA binding motif protein 47	-0.16449	0.07154	0.13222	-0.20114	0.13767	-0.15552	-0.07794	0.04866	0.1762	-0.14239	0.08808	0.10519	0.14341	0.24833	0.22162	-0.02456	-0.15694	-0.0677	0.10217	-0.33453	-0.94411	-0.22214	-0.63079	-0.22433	-0.69836	-0.37849	-1.01302	-0.27556	-0.5443	-1.1602	0.06062	-0.03095	-0.29046
A_23_P154400	NM_024101	MLPH	melanophilin	-0.01228	0.1377	0.04305	0.02054	0.12102	-0.18505	0.08127	0.09514	0.08227	0.03942	0.04042	-0.03893	0.16448	0.35855	0.07797	0.00129	-0.19466	0.10977	0.04754	-0.29483	-0.04931	-0.22884		-0.31646	-0.27591	-0.29272	-0.24042	-0.24965	-0.3841	-0.30118	-0.25994	-0.13715	-0.26942
A_23_P100001	NM_207446	FAM174B	family with sequence similarity 174, member B	0.12327	0.05151	0.43219	0.12297	-0.22133	-0.11662	-0.18115	-0.06621	-0.05415	0.03825	0.08312	0.11607	0.35174	0.33402	0.17211	0.14052	0.2984	0.2528	0.32067	-0.08886	-0.58426	-0.48391	-0.69192	-0.45318	-0.54725	-0.777	-0.66672	-0.31946	-0.72312	-0.00327	-0.10011	-0.09886	-0.47556
A_23_P52101	NM_016243	CYB5R1	cytochrome b5 reductase 1	0.02057	0.09091	0.21119	0.00193	-0.04198	-0.05686	-0.18161	0.04216	-0.05365	0.1999	0.02262	0.01027	0.13888	0.31043	-0.01299	0.12659		0.21575	0.13787	-0.09166	-0.23117	-0.20815	-0.22924	-0.08288	-0.46353	-0.27647	-0.07747	-0.26997	-0.43069	-0.32315	-0.07706	-0.08405	-0.08329
A_23_P144096	NM_013324	CISH	cytokine inducible SH2-containing protein	-0.19694	0.29722	0.10682	0.0615	0.13869	0.03059	-0.16078	-0.37924	0.09637	0.15745	0.37522	0.07685	0.7566	0.57953	0.24781	-0.04652	0.35293	0.40026	0.12971	-0.85605	-0.37497	-0.50897	-0.54615	-0.52868	-0.07905	-0.62154	-0.65293	-0.35921	0.09189	-0.77612	-0.30608	-0.40783	-0.62063
A_23_P118894	NM_024320	ATAD4	ATPase family, AAA domain containing 4	0.08256	0.29594	0.2482	-0.04844	0.01134	-0.19379	-0.00139	-0.21957	-0.03917	0.23019	0.33049	-0.0932	0.97665	0.07266	0.53986	0.11661	-0.06588	0.15671	0.06153	-0.83417	-1.42412	-1.25525		-0.84829	-0.60159	-1.16713	-1.15763	-0.67209	0.04176	-0.68531	-0.22768	-0.41118	-0.86328
A_23_P208293		THC1944746	PVR2_HUMAN Poliovirus receptor related protein 2 precursor (Herpes virus entry mediator B) (HveB) (Nectin 2) (CD112 antigen). [Human] {Homo sapiens}, partial (7%) [THC1944746]	-0.04613	0.14895	0.01532	-0.5039	0.17202	-0.07002	0.31757	0.28305	0.03236	0.03042	0.00243	0.12868	0.27837	0.18057	0.42742	0.18439	0.31583	-0.06927	0.00273	-0.49483	-0.46135	-0.64534	-0.42942	-0.5729	-0.09132	-0.56017	-0.96702	-0.31078	-0.45178	-0.72771	-0.11333	-0.16609	0.02722
A_23_P130027	NM_017957	EPN3	epsin 3	-0.23142	0.13255	0.33828	-0.18964	0.12032	0.19679	0.07849	0.0444	0.26139	0.68772	-0.00231	0.49162	0.15938	0.2838	0.48199	0.10291	0.28806	-0.29396	0.38347	-0.60453	-0.89382	-0.79979	-0.85068	-0.29317	-0.46506	-0.35884	-0.65541	-0.61999	-0.47521	-0.95717	-0.16623	-0.29899	-0.13918
A_23_P167005	NM_014373	GPR160	G protein-coupled receptor 160	-0.03624	-0.05072	0.20958	-0.04714	0.27305	-0.07185	0.12912	0.52213	0.15632	0.09495	0.61505	0.1828	0.6322	0.44405	0.50359	0.23469	0.05561	0.09468	0.26355	-0.20094	-0.82338	-0.8784	-0.95469	-0.64157	-0.57921	-0.68811	-0.84587	-0.42759	-0.71108	-0.3238	-0.40916	-0.59067	-0.5841
A_23_P63232	NM_130898	CREB3L4	cAMP responsive element binding protein 3-like 4	-0.12862	0.20709	0.11712	0.09248	0.01786	0.09371	0.13895	0.1891	-0.0496	0.43479	0.46499	0.23458	0.20881	0.39381	0.19979	0.12321	-0.1169	0.07188	-0.02119	-0.58751	-0.66415	-0.70328	-0.81367	-0.31532	-0.68124	-0.73755	-0.59591	-0.42652	-0.33477	-0.0946	-0.3013	-0.30015	-0.56164
A_23_P37127	NM_004496	FOXA1	forkhead box A1	-0.09078	0.03693	0.03292	-0.05457	0.17229	0.19802	0.40281	0.31197	0.3305	0.23694	0.59983	0.36164	0.44028	0.41064	0.18731	0.12622	0.49249	0.10378	0.18579	-0.78642	-1.38432	-1.04671	-0.58912	-0.89501	-1.05015	-0.58678	-1.20554	-0.96956	-0.87164	-0.58222	0.02637	-0.40994	-0.84551
A_23_P146565	NM_015392	NPDC1	neural proliferation, differentiation and control, 1	0.00672	0.24196	0.29802	0.01721	0.40087	0.21469	0.34591	0.53676	-0.07713	0.05339	0.4564	0.19996	0.13475	0.04175	0.17516	0.03378	-0.07135	-0.17449	0.19237	-0.51899	-0.79879	-0.61886	-0.07048	-0.80395	-0.42723	-0.76535	-0.31228	-0.28362	-0.22259	-0.08224	-0.50006	-0.41874	-0.38767
A_23_P120845	NM_005080	XBP1	X-box binding protein 1	0.0597	0.19774	0.30922	0.25704	0.02006	0.05671	0.28012	0.32501	-0.18641	-0.37185	0.37659	0.24577	0.28248	0.2404	0.22043	0.23404	-0.1146	0.13498	-0.54549	-1.1128	-1.208	-1.11703	-0.68339	-0.53735	-1.05619	-1.06779	-1.03716	-0.37351	-0.98962	-1.1617	-0.40864	-0.62043	-1.15601
A_23_P115392	NM_020775	KIAA1324	KIAA1324	0.26548	-0.14467	-0.07032	-0.05837	0.34548	-0.07637	0.31669	0.01703	-0.33281	-0.22586	0.06719	0.14133	0.11221	-0.057	0.15224	0.34548	-0.1619	-0.33062	-0.26577	-0.77475	-0.96943	-0.78173	-0.59409	-0.11777	-0.80513	-1.01905	-0.91874	-0.35029	-0.97451	-0.9516	-0.83521	-0.80451	-0.86947
A_23_P152593	CR604532	SLC9A3R1	solute carrier family 9 (sodium/hydrogen exchanger), member 3 regulator 1	0.06926	0.44793	-0.19626	0.01714	0.30251	0.35282	0.43596	0.05975	-0.20813	0.12726	0.27237	0.5913	0.25003	-0.21532	0.36433	-0.12393	-0.17581	0.1853	0.04605	-0.61403	-1.02284	-1.04567	-0.86352	-0.33065	-0.74076	-0.50314	-0.87239	-0.26655	-0.55092	-1.04429	-0.31191	-0.35659	-0.34767
A_23_P251303	AK074565	SEC16A	SEC16 homolog A (S. cerevisiae)	-0.15741	0.12626	0.02946	0.10768		-0.02496	0.09188	0.19461	0.15949	0.07725	0.27974	0.18333	0.39452	0.17657	-0.00337	0.00257	0.2397	-0.05149	0.29404	-0.45069	-0.3561	-0.09303	-0.18602	-0.16815	-0.13159	-0.40152	-0.29162	-0.20966	-0.29624	-0.27417	-0.22054	-0.15455	-0.05374
A_23_P36345	NM_006645	STARD10	StAR-related lipid transfer (START) domain containing 10	0.26882	0.37044	0.37056	0.49023	-0.12566	-0.01892	0.36429	0.16675	0.32075	0.19341	0.17278	0.18629	0.6263	0.14312	0.03667	0.1708	0.17511	0.39471	0.3064	-0.23086	-0.4819	-0.48781	-0.36218	-0.1334	-0.11958	-0.36399	-0.47562	-0.48689	-0.41141	-0.55754	-0.38614	-0.40514	-0.1009
A_23_P28434	NM_003761	VAMP8	vesicle-associated membrane protein 8 (endobrevin)	-0.05803	0.22614	0.11844	0.08963	-0.19478	-0.00976	-0.13709	-0.12516	0.32313	0.28856	0.15059	-0.06762	0.44506	0.07177	0.1283	0.06875	-0.05678	0.15113	0.16386	-0.36004	-0.89363	-1.07622	-1.04615	-0.30008	-0.19152	-0.51461	-0.1955	-0.26818	-0.39277	-1.0951	-0.0885	0.05118	-0.14937
A_23_P101300	A_23_P101300	A_23_P101300	Unknown	-0.07309	0.26099	0.24935	0.07955	0.08451	-0.03852	0.13323	0.10102	0.20919	0.05222	0.18931	-0.10652	0.13496	0.16781	-0.00614	0.1731	-0.05618	-0.01223	0.28212	-0.32264	-0.50228	-0.33803	-0.37019	-0.14983	-0.07581	-0.31825	-0.37236	-0.01122	-0.26174	-0.4288	-0.16163	-0.00929	0.09252
A_23_P59470	BC038972	ZNF467	zinc finger protein 467	0.11808	-0.05065	0.44889	0.16167	0.39412	0.02487	0.17885	0.26925	0.34128	0.50223	0.29961	0.18962	0.1126	0.02815	0.19574	0.18026	0.13288	-0.09038	0.52356	-0.55246	-0.36797	-0.46548	-0.05494	0.02319	-0.19404	-0.68421	-0.53953	-0.25492	-0.44437	-0.67225	0.03569	-0.01137	-0.18601
A_23_P31407	NM_006408	AGR2	anterior gradient homolog 2 (Xenopus laevis)	0.35342	0.50232	0.50078	0.77351	-0.82363	0.61615	0.22678	-1.48072	-0.56984	0.34338	0.43844	0.57507	0.26024	0.13838	0.27965	0.44242	0.52418	0.05266	0.3572	-0.99565	-1.59702	-1.4627	-1.45872	-0.75825	-1.42096	-0.86034	-1.55251	-1.28337	-1.57459	-1.57095	-0.55803	-0.4296	-1.57808
A_23_P168610	NM_014399	TSPAN13	tetraspanin 13	0.10263	0.20901	0.15914	0.46211	-0.17047	0.38525	0.32649	0.1273	-0.17038	0.37784	0.05364	0.17334	0.36481	0.28969	0.26869	0.22446	-0.0318	-0.06567	0.39445	-0.07947	-0.66737	-0.83988	-0.60239	-0.38999	-0.27434	-0.21398	-0.54435	-0.35002	-0.79404	-0.2781	-0.07691	0.19899	-0.47023
A_23_P102391	NM_014585	SLC40A1	solute carrier family 40 (iron-regulated transporter), member 1	-0.48959	0.05086	-0.0059	0.25122	0.09769	0.6552	-0.0089	-0.64106	-0.39034	-0.26917	0.72987	0.23372	0.02474	0.31064	0.5501	0.01018	0.51264	-0.24139	-5.39296e-07	-0.57626	-0.47375	-0.71603	-0.76242	-0.24648	-0.77559	-0.23822	-1.13179	-1.06192	-0.75994	-0.59334	-0.59335	-0.59261	-0.26543
A_23_P118412	NM_030630	C17orf28	chromosome 17 open reading frame 28	-0.07582	0.05483	0.15599	0.0815	-0.01792		0.01315	-0.06823	-0.1793	0.17044	0.29973	0.40733	0.15333	0.06938	0.14688	0.0446	-0.16164	-0.00467	-0.07243	0.01529	-0.38326	-0.3802	-0.13655	-0.29776	-0.33514	-0.40726	-0.44989	-0.38838	-0.36897	-0.22712	-0.19445	-0.35509	-0.25276
A_23_P141074	NM_033151	ABCC11	ATP-binding cassette, sub-family C (CFTR/MRP), member 11	-0.63504	0.39804	0.59879	1.20205	-0.00397	0.61517	0.66682	-0.2471	-0.46221	-0.02282	0.95203	0.69239	0.38266	0.42754	0.15005	0.0078	-0.22294	-0.35389	0.55812	-0.70995	-0.80884	-0.76516	-0.49091	-0.49352	-0.78913	-0.89592	-0.87191	-0.84156	-0.80083	-0.86215	-0.86925	-0.72118	-0.79743
A_23_P113111	NM_000044	AR	androgen receptor	-0.25115	0.10469	-0.05303	0.28174	0.2726	0.09462	0.57863	0.03471	-0.3796	1.02202	0.79501	0.33394	0.00681	0.36021	0.42007	0.35764	0.51557	-0.43647	0.20369		-0.85901	-0.75607	-0.26825	-0.71599	0.0505	-1.15151	-0.96026	-1.10801	-0.80464	-0.9747	0.00681	-0.54879	-0.87554
A_23_P91669	NM_014422	PIB5PA	Homo sapiens phosphatidylinositol (4,5) bisphosphate 5-phosphatase, A (PIB5PA), transcript variant 1, mRNA [NM_014422]	-0.38034	0.05658	0.13317	0.28649	0.6696	0.30603	0.57922	0.43148	-0.38108	0.4291	0.53896	0.10069	-0.13474	0.28202	0.20863	0.10154	0.0222	0.30906	-0.05342	-0.43662	-0.59524	-0.39045	-0.63627	-0.29013	-0.30189	-0.73114	-0.70832	-0.08021	-0.32457	-0.56178	-0.05801	0.01762	-0.17103
A_23_P253774		A_23_P253774	Unknown	-0.01127	0.42672	0.18275	0.00363	0.16033	0.10886	0.2988	-0.04672	0.09028	0.36584	0.08416	0.08559	0.09161	0.01847	0.17986	0.0024	-0.2979	0.03834	0.00599	-0.18949	-0.15062	-0.23478	-0.29067	-0.22575	-0.15182	-0.02868	-0.35438	-0.08327	-0.1646	-0.09465	-0.16327	-0.30228	-0.16996
A_23_P1722	NM_080659	C11orf52	chromosome 11 open reading frame 52	0.08524	0.13876	0.11296	0.04066	-0.10312	0.4855	0.12167	0.05896	0.05471	0.07563	0.13404	0.00778	0.10648	0.13785	0.14154	0.10008	-0.19951	0.25187	-0.01191	-0.25074	-0.52552	-0.33684	-0.50874	-0.4041	-0.17452	-0.39047	-0.51534	0.10563	-0.49191	-0.31882	-0.34218	-0.11129	0.01433
A_23_P208779	NM_133180	EPS8L1	EPS8-like 1	0.02927	0.31888	0.36104	0.10534	-0.0716	0.13533	0.02722	-0.26206	0.13046	0.02909	-0.03927	0.19591	0.25664	0.24624	0.25874		0.00383	0.22506	-0.0734	-0.05223	-0.49134	-0.4422	-0.48558	-0.27674	-0.53873	-0.28982	-0.59192	-0.05168	-0.74009	-0.61321	-0.14328	-0.20925	-0.06528
A_23_P66798	NM_002276	KRT19	keratin 19	0.04662	0.56808	0.1949	0.30762	0.20146	0.16846	0.22943	0.34715	0.2563	0.26112	-0.13684	0.09491	0.13686	-0.00095	-0.10463	0.41714	0.39018	0.39713	0.33925	-1.24495	-1.4119	-1.32091	-1.02204	-0.98707	-0.42376	0.15932	-1.33196	0.0493	-0.62691	-1.44181	-1.23898	-0.01923	0.29924
A_23_P108948	NM_018000	MREG	melanoregulin	0.47021	0.02315	0.15892	-0.16696	-0.07246	-0.19065	-0.18798	0.03446	-0.14387	-0.40994	-0.00598	-0.05099	0.01478	0.02747	0.17182	-0.03265	0.28942	0.09628	-0.01162	-0.39048	-0.69199	-0.66446	-0.71026	-0.32749	-0.45445	-0.09084	-0.34149	-0.21124	-0.26358	0.10546	-0.29785	-0.17861	-0.31504
A_23_P106682	NM_001424	EMP2	epithelial membrane protein 2	0.35792	0.30384	0.57113		0.25363	-0.00042	0.20346	0.20459	0.14809	-0.23589	0.05863	-0.00934	0.19068	0.15917	0.00765	0.00793	0.35581	-0.0552	0.00263	-0.09791	-0.59945	-0.59586	-0.93599	-0.43875	-0.23852	-0.38926	-0.76467	-0.41837	-0.38301	-0.10464	-0.06126	0.16925	-0.36247
A_23_P213680	NM_016463	CXXC5	CXXC finger 5	0.01765	0.14515	0.18149	0.03113	-0.01788	0.01942	0.11084	0.46469	0.18974	-0.13709	-0.07822	-0.01369	-0.0643	0.0923	-0.10689	0.08303	0.06893	0.12775	-0.23466	-0.29754	-0.12121	-0.35837	-1.15706	-0.39985	-0.74616	-0.57172	-0.66256	-0.44405	-0.97629	0.03756	-0.43783	-0.50097	-0.40018
A_23_P152505	NM_020686	ABAT	4-aminobutyrate aminotransferase	0.13635	0.37568	0.13442	-0.95515	0.63686	0.43856	0.18475	0.27576	-0.09849	-0.02629	0.30874	-0.34381	0.00494	0.2214	0.80413	0.04419	0.67065	0.15643	-0.45623	-0.4978	-0.65377	-0.50837	-0.63788	-0.42923	-0.60795	-0.43198	-0.62082	-0.69922	-0.77449	-0.28827	-0.57678	-0.36411	-0.5058
A_23_P91697	NM_004737	LARGE	like-glycosyltransferase	0.07864	0.32809	0.18806	-0.16226	0.07301	0.03	0.35372	0.42377	0.0007	-0.07165	-0.08332	0.01013	0.17904	0.27264	0.25996	0.09398	0.26738	0.34769	-0.07196	-0.42933	-0.29322	-0.50422	-0.25552	-0.09363	-0.2156	-0.5874	-0.34955	-0.78134	-0.04323	-0.23292	-0.58133	-0.31722	-0.41776
A_23_P160214	BC004399	TTC39A	tetratricopeptide repeat domain 39A	-0.04446	0.30825	-0.19717	-0.15414	-0.00627	0.28899	0.32401	-0.14827	-0.15606	-0.13184	0.35724	-0.17011	0.50186	0.08647	0.32686	-0.04058	0.57642	0.42775	-0.25226	-0.5232	-0.74821	-0.74321	-0.96524	-0.63177	-0.45793	-0.54604	-1.04096	-0.17625	-0.66747	0.21233	-0.47954	-0.09315	-0.37382
A_23_P254472	NM_024573	C6orf211	chromosome 6 open reading frame 211	0.17447	-0.00404	0.19375	-0.43505	-0.02441	0.19029	0.73507	0.36254	-0.25722	-0.70054	-0.36597	-0.15075	0.26935	-0.27661	0.58534	-0.17762	0.30872	0.13071	0.00973	-0.46382	-0.57941	-0.29279	-0.45861	-0.54837	-0.59969	-0.38183	-0.37485	-0.41605	-0.45331	-0.37636	-0.09075	-0.26916	-0.48563
A_23_P166297	NM_004915	ABCG1	ATP-binding cassette, sub-family G (WHITE), member 1	0.11719	-0.00563	0.1102	-0.23322	0.01649	-0.12508	0.12334	0.15779	-0.1872	0.10411	0.23077	0.12889	0.13634	0.3211	0.06707	0.07401	-0.05319	0.03761	0.28965	-0.35382	-0.31445	-0.18106	-0.42951	-0.12932	-0.28548	-0.16754	-0.05707	-0.27171	-0.18316	-0.1711	-0.2796	-0.13517	-0.18457
A_23_P110624	NM_001332	CTNND2	catenin (cadherin-associated protein), delta 2 (neural plakophilin-related arm-repeat protein)	0.07645	0.05092	-0.07763	-0.15077	0.38905	-0.51116	0.08126	0.37605	-0.18858	0.46566	0.3448	0.2505	0.21717	0.52892	0.29178	-0.25116	0.45994	0.10501	0.33023	-0.16693	-0.15667	-0.35919	-0.40211	-0.40124	-0.27446	-0.37282	-0.34848	-0.52313	0.06802	-0.34152	-0.39888	-0.37257	-0.44265
A_23_P37375	NM_004755	RPS6KA5	ribosomal protein S6 kinase, 90kDa, polypeptide 5	-0.10707	0.11722	-0.11595		0.55384	-0.07624	0.28418	0.31157	0.13242	0.23078	0.35591	0.04788	0.25125	0.27155	0.03037	0.05349	-0.11175	-0.19539	-0.15464	-0.45353	-0.16133	-0.3195	-0.42401	-0.26373	-0.18042	-0.10311	-0.18097	-0.10407	-0.02662	-0.24494	-0.11903	0.0176	-0.21019
A_23_P17420	NM_003657	BCAS1	breast carcinoma amplified sequence 1	-0.05658	0.25524	-0.05671	-0.30427	0.05447	-0.35595	-0.20864	-0.25942	0.34958	0.01974	-0.18077	0.11216	0.50445	0.626	0.02514	0.3461	-0.09689	0.1228	0.0865	-0.72814	-0.55399	-0.38313	-0.26114	-0.3154	-0.37128	-0.3523	-0.58972	-0.59505	-0.53509	-0.52026	-0.4624	-0.32493	-0.24948
A_23_P130040	NM_002634	PHB	prohibitin	-0.09133	0.06483	-0.02851	-0.35618	-0.06035	-0.08581	-0.30133	-0.06274	0.3046	0.1188	-0.09056	0.50513	0.66848	0.36834	0.29006	-0.03097	-0.01794	0.26523	-0.20149	-0.14821	-0.43037	-0.33369	-0.47616	-0.28701	-0.31658	-0.40107	-0.2697	-0.44494		-0.29182	-0.35312	-0.59839	-0.06724
A_23_P118543	NM_004859	CLTC	clathrin, heavy chain (Hc)	0.06747	0.17749	-0.18346	-0.10556	-0.15307	-0.08115	-0.02392	-0.14052	0.34751	0.01251	-0.08897	0.07664	0.12392	0.29901	0.44755	-0.09917	-0.01398	0.02146	0.15704	-0.38873	-0.09141	-0.27175	-0.70401	-0.2278	-0.32732	-0.3925	-0.38117	-0.34864	-0.37399	-0.06794	-0.19408	-0.24789	0.14824
A_23_P207614	D43947	KIAA0100	KIAA0100	-0.21617	-0.01374	-0.09137	-0.36431	0.01198	0.05417	0.02851	-0.11745	-0.18246	0.1013	-0.1097	0.08097	0.2329	0.74894	0.06299	-0.02796	0.13247	0.42489	-0.30222	-0.37952	-0.29028	-0.37977	-0.41141	-0.19863	-0.25764	-0.32835	-0.19743	-0.356	-0.34711	-0.28006	-0.26216	-0.41509	0.06893
A_23_P55256	AB023141	ZNF652	zinc finger protein 652	-0.49289	-0.07794	-0.24126	-0.29047	0.00078	-0.07692	0.14569	0.03784	-0.49569	0.26759	-0.37258	0.59341	0.59735	0.39595	0.51177	0.02418	-0.5224	0.00397	-0.67773	-0.65932	-0.72669	-0.54267	-0.84496	-0.15361	-0.38015	-0.32883	-0.46758	-0.40027	-0.57473	-0.22531	-0.54644	-0.35758	0.129
A_23_P19102	AK021777	GALNT10	UDP-N-acetyl-alpha-D-galactosamine:polypeptide N-acetylgalactosaminyltransferase 10 (GalNAc-T10)	-0.22253	-0.08207	0.15444	-0.16654	0.10334	0.06948	0.01586	-0.43069	-0.02704	-0.15019	0.631	0.15132	-0.25072	0.2223	0.39166	0.34108	0.13138	0.4092	0.13306	-0.3437	-0.04868	-0.37383	-0.20851	-0.39626	-0.42502	-0.61229	-0.29574	-0.0981		-0.03385	-0.32172	-0.26617	-0.23677
A_23_P254756	NM_006016	CD164	CD164 molecule, sialomucin	-0.27443	-0.12622	0.00818	-0.20005	-0.06159	-0.19487	-0.1999	0.19473	-0.035	-0.18586	0.13044	0.37569	0.3112	0.44432	0.52771		0.1813	0.09298	0.15472	-0.24664	-0.49238	-0.17175	-0.29455	-0.33874	-0.36916	-0.30947	-0.36597	0.09511	-0.22968	-0.60782	-0.16508	-0.1504	-0.29806
A_23_P60166	NM_022783	DEPDC6	DEP domain containing 6	0.14066	-0.19329	-0.01681	-0.18583	-0.10967	-0.01998	0.0223	-0.09064	-0.14212	0.0193	0.03605	0.12137	0.17735	0.95062	0.44663	0.20837	-0.07381	0.11233	0.18079	-0.47	-0.28905	-0.44518		-0.31841	-0.39091	-0.5385	-0.4092	0.07574	-0.43634	-0.46528	-0.32754	-0.27835	-0.53535
A_23_P156880	NM_006208	ENPP1	ectonucleotide pyrophosphatase/phosphodiesterase 1	0.26334	-0.15505	-0.16355	-0.56535	-0.63557	-0.06689	-0.12219	-0.25644	-0.15495	-0.40145	0.49133	0.05217	0.45572	0.37717	0.3187	0.55439	-0.08514	0.04277	0.30664	-0.64147	0.09432	-0.29826	-0.27302	-0.30048	-0.70374	-0.82184	-0.61355	-1.04121	-0.5277	-0.60332	-0.71232	-0.65803	-0.72742
A_23_P77731	NM_001888	CRYM	crystallin, mu	0.03102	0.10957	0.14505	0.04428	0.29314	-0.36147	-0.14473	-0.03053	0.11896	-0.10471	-0.19583	0.03979	0.29031	0.13457	0.49576	0.80086	-0.0409	-0.09238	0.31883	-0.1479	-0.2884	-0.21631	-0.20108	-0.34483	-0.00192	-0.27252	-0.21143	-0.41223	-0.27094	-0.1945	-0.20749	-0.2436	-0.23134
A_23_P103601	NM_020379	MAN1C1	mannosidase, alpha, class 1C, member 1	-0.06394	0.10814	0.20819	0.11334	0.16711	-0.09322	0.14076	0.34133	-0.07933	-0.08149	-0.22426	0.16997	0.65325	0.30521	0.20674	0.07707	0.06997	0.2642	0.33242	-0.07432	-0.11106	0.00423	-0.33699	-0.38325	-0.25032	-0.25562	-0.35263	-0.09594	0.00713	-0.32703	-0.36276	0.06	-0.37621
A_23_P204133	NM_007210	GALNT6	UDP-N-acetyl-alpha-D-galactosamine:polypeptide N-acetylgalactosaminyltransferase 6 (GalNAc-T6)	-0.02353	0.2858	0.01396	0.11402	0.15053	-0.04078	0.24578	0.21473	-0.02615	-0.65534	0.16298	0.10347	0.4002	0.15622	-0.12339	0.44397	0.09211	0.22094	0.28671	-0.44806	-0.51236	-0.25601	-0.47088	-0.40317	-0.32827	-0.32742	-0.19498	-0.42937	-0.59378	-0.23065	-0.1115	-0.07017	-0.29909
A_23_P162137	NM_015516	TSKU	tsukushin	-0.08433	0.16972	0.30429	0.21918	-0.06174	-0.27115	-0.12295	0.02872	0.3787	-0.38832	0.23188	-0.16793	0.1182	0.19088	0.16128	0.01284	-0.02925	0.13033	0.46485	-0.24539	-0.23289	-0.21398	-0.37147	-0.25436	-0.12754	-0.06058	-0.24758	-0.49301	-0.42477	-0.5189	0.07938	-0.45033	-0.06138
A_23_P21912	AK092758	FAM108C1	family with sequence similarity 108, member C1	-0.03572	0.01634	0.54557	0.0923	-0.20315	-0.25629	-0.19264	-0.00865	0.01027	-1.04204	0.03388	0.16556	-0.01533	0.22622	0.46282	0.03647	0.22944	0.0632	0.19759	-0.06185	-0.64363	-0.31475	-0.70035	-0.34956	-0.29068	-0.39486	-0.17359	-0.12722	-0.30263	-0.27085	-0.00958	-0.11166	-0.41325
A_23_P142322	NM_001280	CIRBP	cold inducible RNA binding protein	-0.09421	-0.04433	-0.00221		-0.13115	0.05163	0.30781	0.27631	-0.16808	0.21319	0.12369	0.10482	0.01032	-0.13001	0.02138	0.01263	0.03583	-0.1825	-0.10374	-0.23671	-0.22281	-0.36342	-0.39152	-0.41435	-0.11316	-0.2117	-0.11087	-0.12753	-0.04861	-0.01789	-0.28723	-0.46703	0.16751
A_23_P49499	NM_006456	ST6GALNAC2	ST6 (alpha-N-acetyl-neuraminyl-2,3-beta-galactosyl-1,3)-N-acetylgalactosaminide alpha-2,6-sialyltransferase 2	-0.09357	0.01258	0.13473	-0.51875	-0.2559	-0.27154	0.23515	0.28532	-0.43277	-0.221	0.09561	0.25066	0.19023	-0.12455	0.48576	0.00574	-0.18777	-0.10924	-0.42245	-0.48516	-0.44386	-0.59144	-0.47889	-0.49289	-0.36067	-0.36159	-0.40933	-0.43865	-0.18691	-0.27817	-0.69393	-0.32324	-0.04408
A_23_P152284	NM_024571	SNRNP25	small nuclear ribonucleoprotein 25kDa (U11/U12)	0.16315	0.37332	0.01628	-0.05063	0.02948	-0.04437	0.08833	0.16276	0.0147	-0.08052	-0.01424	0.03279	0.17046	0.11568	0.21584	0.03492	-0.09709	-0.11814	0.0924	-0.12862	-0.34466	-0.25402	-0.20451	-0.21643	-0.07816	-0.3053	-0.1623	-0.43313	-0.04777	0.17093	-0.11062	-0.16956	-0.06223
A_23_P129685	NM_001040427	HAGH	hydroxyacylglutathione hydrolase	0.05848	0.20714	0.01562	0.02523	-0.02062	-0.16274	0.17397	0.31905	-0.10679	0.05177	0.03115	-0.24871	0.1087	0.11413	0.06897	-0.08787	-0.14934	-0.01424	0.09449	-0.39852	-0.2387	-0.21603	-0.12137	-0.17332	-0.42023	-0.09043	-0.21892	-0.48993	-0.17357	0.02886	-0.27812	-0.07863	-0.04992
A_23_P80626	BC040508	PRRT3	proline-rich transmembrane protein 3	0.17408	0.1331	0.39256	-0.40725	0.07944	-0.09113	0.31165	0.35644	-0.0752	0.17419	0.11264	-0.23769	0.09635	0.48298	-0.06775	-0.0684	-0.02723	-0.01711	0.00969	-0.27214	0.04081	-0.30146	0.00127	-0.32511	-0.39204	-0.50294	-0.39252	-0.50907	-0.45731	-0.2812	-0.53936	-0.28021	0.26696
A_23_P36448	NM_006815	TMED2	transmembrane emp24 domain trafficking protein 2	-0.21244	0.10372	-0.05885	-0.09809	-0.56557	-0.04954	-0.0646	0.10892	0.0843	0.18838	-0.02999	-0.00139	0.03999	-0.099	0.36697	0.27526	0.06751	-0.08884	0.20386	-0.14027	-0.36645	-0.14393	-0.3688	0.12094	-0.32584	-0.27789	-0.28879	-0.35306	-0.36238	-0.24355	-0.23894	-0.37913	-0.06411
A_23_P251680	NM_000754	COMT	catechol-O-methyltransferase	-0.35267	0.15058	0.42775	0.79487	-0.51901	-0.33681	0.0219	0.18351	-0.04125	0.05168	0.04126	0.1929	0.14486	0.08421	0.33628	0.2285	-0.31699	-0.29678	0.06923	-0.3526	-0.58052	-0.40975	-0.24141	-0.04301	-0.38496	-0.18973	-0.36342	-0.3479	-0.15563	-0.31584	-0.25008	-0.19487	-0.06373
A_23_P250462	NM_001183	ATP6AP1	ATPase, H+ transporting, lysosomal accessory protein 1	0.1102	0.17199	0.06827		-0.18133	-0.15252	0.12487	0.03844	0.02354	0.25654	0.37119	-0.05227	0.0321	-0.05863	0.16046	0.23559	-0.01306	0.0596	0.11018	-0.31579	-0.36807	-0.13736	0.10688	0.12194	-0.31124	-0.51475	-0.52158	-0.09783	-0.18157	-0.28015	-0.22065	-0.05763	0.11044
A_23_P252630	NM_001013845	CXorf40B	chromosome X open reading frame 40B	0.00795	-0.02416	-0.04635	-0.16746	-0.37598	-0.43435	-0.00334	0.15704	-0.15057	0.5223	0.16106	-0.24047	0.06861	-0.16912	0.4128	-0.20014	-0.12567	-0.08754	-0.01398	-0.44373	-0.53767	-0.38726	-0.05675	-0.27605	-0.27824	-0.62732	-0.4079	0.11882	-0.32957	-0.563	-0.35535	-0.32238	-0.15634
A_23_P7282	AK095357	ELMOD2	Homo sapiens cDNA FLJ38038 fis, clone CTONG2013907.	-0.4095	-0.02354	0.13352	-0.10584	0.44057	-0.15994	-0.09311	0.25173	0.01596	-0.03083	0.04225	-0.21347	0.24426	0.06674	0.27668	-0.09637	0.27434	-0.13425	0.08492	-0.33673	-0.04649	-0.03447	-0.3195	-0.11685	-0.22874	-0.45493	-0.02075	-0.2288	-0.17707	0.17941	-0.26622	-0.37866	0.03109
A_23_P56709	NM_005667	RNF103	ring finger protein 103	-0.22204	0.1208	0.02907	-0.09759	0.04301	-0.11947	0.08287	0.41882	0.03606	0.17253	0.4336	-0.19997	0.32747	0.2776	0.28331	0.05577	-0.03309	0.04466	0.03442	-0.43167	-0.01281	-0.15099	-0.45961	-0.09804	-0.20293	-0.53638	-0.32268	-0.24883	-0.03122	-0.08236	-0.15888	-0.13187	-0.13222
A_23_P77142	NM_004663	RAB11A	RAB11A, member RAS oncogene family	-0.1538	0.14233	0.03142	-0.0653	-0.00656	0.17767	-0.00735	0.26868	0.19896	0.02681	0.29039	0.03162	0.22017	0.14364	0.38186	0.22183	0.07682	-0.06292	0.10402	-0.32068	-0.17428	0.09017	-0.5132	-0.17336	-0.18946	-0.44518	-0.16777	-0.2537	-0.25484	-0.00274	-0.00037	-0.04717	0.03094
A_23_P206103	NM_015518	ULK3	Homo sapiens DKFZP434C131 protein (DKFZP434C131), mRNA [NM_015518]	-4e-05	0.1095	0.07534	-0.02496	0.03644	0.11501	-0.06802	0.43968	0.04863	0.02741	-0.04628	0.29078	0.08263	0.19771	0.21004	0.26418	0.2825	0.19438	-0.07703	-0.3509	-0.28987	-0.22182	-0.27848	-0.08723	-0.00543	-0.32768	-0.11682	0.16491	-0.05181	0.15115	-0.09937	-0.0682	0.22048
A_23_P217755	NM_001649	SHROOM2	shroom family member 2	-0.03409	-0.00325	0.09203	-0.0498	-0.12014	0.09303	0.0915	0.2884	0.10595	0.06589	0.10471	0.03793	0.04875	0.33025	0.32036	0.12659	0.07016	0.3759	-0.12824	-0.14411	0.03914	-0.09726	-0.25397	-0.10433	-0.11712	-0.15002	-0.35309	-0.22181	-0.14973	-0.14789	-0.09602	-0.29231	-0.11273
A_23_P6771	NM_014583	LMCD1	LIM and cysteine-rich domains 1	-0.05085	0.40606	0.22594	0.23162	-0.23221	0.39194	0.05547	0.34478	0.44218	0.22373	0.47054	0.47499	0.20985	0.74761	0.38126	0.24084	0.6698	0.80083	0.08241	-0.06752	-0.23004	-0.42342	-0.63568	0.17278	-0.58798	-0.9041	-0.7376	-0.51411	-0.63468	-0.01565	-0.29498	-0.05177	-0.06023
A_23_P206140	NM_018602	DNAJA4	DnaJ (Hsp40) homolog, subfamily A, member 4	-0.00331	0.34788	-0.03731	0.21976		0.25413	-0.24252	0.84743	-0.13984	0.19169	0.13942	0.47262	0.50769	0.65261	0.55684	0.19136	0.3289	0.60838	0.07092	-0.16914	-0.47422	-0.3306	-0.40867	-0.24758	-0.24759	-0.12166	-0.60577	-0.6696	-0.38048	0.29564	-0.40294	0.05031	0.1891
A_23_P62659	NM_000310	PPT1	palmitoyl-protein thioesterase 1	-0.74183	0.4358	-0.48269	0.0012	-0.03075	-0.27073	-0.04099	0.15876	-0.14134	0.27597	0.0957	0.20888	0.5016	0.47637	0.05008	0.63092	0.45949	0.3275	0.60653	-0.61834	-0.4055	-0.36907	-0.36272	-0.01871	-0.55936	-0.38791	-0.51671	0.00651	-0.51593	-0.36469	-0.15852	-0.06587	0.0139
A_23_P97858	NM_025125	C10orf57	chromosome 10 open reading frame 57	-0.23897	0.02653	-0.08943	-0.08683	0.13667	0.00338	-0.1339	0.04053	0.0695	0.05599	0.0018	-0.06869	0.13546	0.14334	0.18765	0.17346	0.52903	0.19125	-0.01875	-0.32199	-0.2362	-0.35405	-0.34945	-0.09141	-0.03988	-0.27698	-0.30376	-0.02458	-0.11056	-0.261	-0.33562	-0.09728	-0.16375
A_23_P209320	NM_022817	PER2	period homolog 2 (Drosophila)	-0.20582	0.08183	0.2082	0.24804	-0.17319	-0.08875	0.1907	0.30057	-0.05259	-0.05873	0.33723	0.02813	0.25316	0.07697	0.24274	0.06634	0.31654	0.10927	0.33206	-0.55566	-0.35832	-0.27864	-0.62201	0.04187	-0.14184	-0.15177	-0.49375	0.14795	-0.16399	-0.24023	-0.4871	-0.04659	-0.02676
A_23_P255952	AB002387	MYO6	myosin VI	0.01008	-0.02209	-0.01729	-0.23376	0.04729	-0.13239	0.24065	0.04958	0.12962	0.04547	0.3105	0.18392	0.37336	0.11555	0.39105	0.23781	0.26675	0.0575	0.27435	-0.14359	-0.27415	-0.30173	-0.53751	-0.11396	-0.17723	-0.06641	-0.23958	0.12088	-0.27054	-0.15444	0.30453	0.0277	-0.02569
A_23_P20275	NM_024613	PLEKHF2	pleckstrin homology domain containing, family F (with FYVE domain) member 2	0.03278	-0.05517	-0.36794	-0.0707	0.23289	-0.03449	0.1012	0.32053	0.4149	0.0897	0.50559	0.45729	0.17696	-0.06817	0.63174		-0.03883	0.00202	0.37519	-0.31445	-0.54553	-0.78957	-0.51576	-0.08402		-0.14498	-0.74131	-0.33975	-0.36536	-0.27169	0.09466	-0.23343	-0.10234
A_23_P7245	NM_001263	CDS1	CDP-diacylglycerol synthase (phosphatidate cytidylyltransferase) 1	-0.04928	0.12644	-0.08812	0.08678	0.0517	0.0097	-0.05252	0.00594	0.207	-0.00819	0.16223	0.04508	0.25315	0.27877	0.35175	-0.04323	-0.01093	0.02972	0.09161	-0.33163	-0.31908	-0.48546	-0.7416	-0.21088	-0.15526	-0.09449	-0.07637	-0.06516	-0.0422	-0.49964	0.24888	-0.02721	0.05594
A_23_P20882	NM_004888	ATP6V1G1	ATPase, H+ transporting, lysosomal 13kDa, V1 subunit G1	0.06599	0.05937	-0.19413	-0.11397	0.09205	0.21973	0.35971	0.23973	0.1173	-0.04354	0.06238	0.14545	0.34469	-0.07591	0.38765	-0.20678	0.18593	-0.13477	0.36913	-0.07079	-0.43294	0.0252	-0.01087	-0.32926	-0.14635	-0.24627	-0.38224	-0.26339	-0.2869	-0.07736	-0.05922	0.05506	-0.04491
A_23_P257497	XM_374188	LOC389440	hypothetical LOC389440	-0.07645	0.23792	0.03496	-0.12477	0.06326	0.10367	0.10545	0.07718	0.2036	0.04299	0.3384	0.16363	0.30039	0.18615	0.57961	-0.11002	-0.03019	0.08623	0.32534	0.19931	-0.20448	-0.08426	-0.24465	-0.27282	-0.23926	-0.19076	-0.44288	0.14459	-0.22105	-0.12789	-0.05363	-0.11766	-0.18409
A_23_P71148	NM_000712	BLVRA	biliverdin reductase A	0.05784	0.05587	0.14427	-0.13376	0.11113	0.16463	0.32593	0.09581	0.14621	0.24397	-0.4184	-0.37043	0.16993	0.22707	0.05212	0.10543	-0.42379	0.19325	0.17508	-0.42386	0.0294	-0.23088	-0.19233	-0.46715	-0.19815	-0.07303	-0.02545	-0.56501	-0.4755	-0.33675	-0.11743	0.11993	-0.45216
A_23_P168882	NM_033285	TP53INP1	tumor protein p53 inducible nuclear protein 1	-0.0355	-0.07547	0.41218	-0.17063	0.01892	0.03009	0.06621	0.11111	0.40807	0.27492	0.14084	0.30834	1.00054	0.36629	0.01611	-0.10882	-0.08496	0.38435	0.3372	-0.1368	0.19625	-0.57513	-0.11995	0.00915	-0.38238	-0.46281	-0.26102	-0.52875	-0.53905	-0.43413	0.00184	-0.24404	0.01188
A_23_P33898	NM_201222	MAGED2	melanoma antigen family D, 2	0.14963	-0.22879	0.097	0.08373		0.06872	0.41251	0.39097	0.17876	0.13692	-0.04882	0.124	0.44838	0.48199	0.43388	0.29864	0.10714	0.34572	0.35006	-0.85974	-0.12321	-0.13403	-0.13013	-0.03314	-0.2292	-0.3721	-0.38597	-0.66467	-0.57598	-0.39061	-0.38239	-0.5118	-0.46083
A_23_P13694	NM_016056	TMBIM4	transmembrane BAX inhibitor motif containing 4	0.06189	-0.00489	0.1002	-0.15742	-0.00016	0.15355	0.22223	0.28752	0.18961	0.04747	0.05596	0.08014	0.21512	0.33141	0.00198	0.10352	-0.06742	0.30531	0.37719	-0.50642	-0.19335	-0.08516	-0.29102	-0.19809	-0.2821	-0.38176	-0.01929	-0.30123	-0.16182	0.1521	-0.14412	-0.21107	-0.05389
A_23_P2092	NM_018073	TRIM68	tripartite motif-containing 68	-0.12511	0.03632	0.34409	0.03712	-0.34326	0.02958	0.30265	0.1735	-0.01163	0.23952	0.04235	-0.07954	0.10914	0.37199	0.13953	0.30956	-0.38779	0.10836	0.23593	-0.39898	0.00756	0.10286	-0.13651	-0.08319	-0.40761	0.00697	0.11691	-0.71227	-0.57993	-0.09856	-0.56047	-0.36897	0.21125
A_23_P202837	NM_053056	CCND1	cyclin D1	-0.19733	0.48611	0.25817	-0.10557	0.05885	-0.26256	0.47713	0.83754	0.06294	0.02765	-0.4222	-0.22026	-0.13652	0.19946	-0.1848	0.56096	0.23308	-0.29172	0.34515	-0.16067	-0.43225	-0.44087	-0.62747	-0.7221	-0.08237	-0.11746	-0.40878	-0.56643	-1.12766	-0.69471	0.24663	-0.47416	0.17266
A_23_P74359	NM_004078	CSRP1	cysteine and glycine-rich protein 1	-0.12542	-0.16898	-0.04242	-0.20278	-0.10814	-0.19992	0.10571	0.04241	0.20262	0.2295	0.26813	-0.08333	0.02075	0.1889	-0.15497	0.25793	-0.06995	-0.04734	0.22171	-0.17471	-0.21028	-0.36282	-0.32046	-0.15803	-0.05794	-0.41751	-0.05874	-0.34019	-1.05682	-0.36231	-0.13184	-0.33149	-0.04847
A_23_P152791	NM_004694	SLC16A6	solute carrier family 16, member 6 (monocarboxylic acid transporter 7)	0.19037	0.03671	-0.2087	0.45437	0.03387	0.27644	0.1064	0.33498	-0.02553	-0.15579	0.84997	0.08952	0.22939	0.47916	0.13464	-0.12708	-0.10692	0.27959	0.17634	-0.30693	0.32487	-0.32937	-0.33215	-0.44192	-0.29777	-0.49367	-0.69008	-0.24593	-0.41759	0.17493	-0.37453	-0.25286	-0.16749
A_23_P38167	NM_022036	GPRC5C	G protein-coupled receptor, family C, group 5, member C	-0.1807	-0.04118	0.23737	-0.12912	0.16273	0.19816	0.11958	0.24786	-0.66382	0.45498	-0.04373	0.89046	0.31798	0.04259	0.37986	-0.35827	-0.29339	0.474	-0.22778	-0.70086	0.351	-0.80479	-0.823	-0.54833	-0.90555	-0.68536	-0.51275	-0.866	-0.97721	-0.37068	-0.12624	-0.38153	-0.56442
A_23_P16412	NM_002333	LRP3	low density lipoprotein receptor-related protein 3	-0.18661	0.21542	0.30898	-0.00249	0.19379	-0.06518	0.17217	0.18854	0.06399	0.10851	0.12027	0.13375	0.17849	0.30203	0.1704	-0.01263	-0.18249	0.13269	-0.18924	-0.4017	0.09172	-0.16393	-0.30921	-0.11504	0.16187	-0.41215	-0.25778	-0.23071	0.12861	-0.10799	-0.14149	-0.76576	-0.10284
A_23_P164179	NM_005749	TOB1	transducer of ERBB2, 1	0.22618	0.14218	-0.01569	-0.24583	-0.05568	0.18358	-0.05496	-0.0751	0.65494	0.45422	0.26368	0.56149	0.3091	0.38264	0.15168	0.05684	-0.08402	-0.03525	0.14827	-0.31371	-0.29509	-0.41052	-0.48255	-0.29759	-0.36836	-0.19223	-0.27583	-0.50211	-0.13313	-0.65111	-0.35187	-0.38405	-0.15
A_23_P62948	NM_002585	PBX1	pre-B-cell leukemia homeobox 1	0.06001	0.18059	0.05033	-0.11183	0.01706	0.06976	0.05678	-0.18011	0.41499	0.28223	0.24195	0.07161	0.07476	0.34646	-0.06017	0.06218	0.06979	0.18167	0.11194	-0.20335	-0.11849	-0.13495	-0.22231	-0.01271	-0.27223	-0.16575	-0.36049	-0.26862	0.06663	-0.27794	-0.05037	-0.22742	-0.15278
A_23_P71017	NM_001306	CLDN3	claudin 3	0.50353	0.23166	-0.12536	-0.04344	0.41739	0.37593	-0.04896	-0.08148	-0.0403	0.73799	0.14159	0.13534	0.05731	0.26098	0.00999	0.08583	0.05023	0.57708	0.3692	-0.21909	-0.75826	-0.50235	-0.56336	-0.35146	-0.46417	-0.47008	-0.56775	-0.32404	0.59775	-0.70658	-0.33111	-0.62213	0.25678
A_23_P152807	NM_018346	RSAD1	radical S-adenosyl methionine domain containing 1	0.01296	0.02523	-0.03016	-0.37173	0.10994	0.03863	0.0361	0.07224	0.23534	0.36523	0.07854	0.69641	0.09366	0.17368	0.14851	0.21231	0.05596	0.11106	0.16838	-0.44801	-0.30682	-0.15079	-0.24132	0.10834	-0.23422	-0.27405	-0.03374	-0.18039	0.08895	-0.23454	-0.38608	-0.30627	0.06821
A_23_P93383	NM_004761	RGL2	ral guanine nucleotide dissociation stimulator-like 2	-0.1125	0.1003	0.17559	-0.19198	0.00725	0.1338	-0.00571	0.10965	0.0872	0.38472	0.0295	0.10761	0.15876	0.051	-0.03974	0.17229	0.2703	0.19055	0.1598	-0.36721	-0.28872	-0.36243	-0.08132	0.01419	-0.10322	-0.05633	-0.117	-0.07495	-0.11834	-0.32694	-0.18018	-0.262	0.25938
A_23_P94591	NM_032928	TMEM141	transmembrane protein 141	0.04561	0.04084	0.12969	-0.12368	0.35166	0.32319	0.08413	-0.15697	0.22998	0.12954	0.47944	-0.0128	0.24919	-0.00212	0.08762	-0.11869	0.0054	-0.10565	0.18593	-0.03325	-0.62969	-0.19589	-0.17217	-0.1684	-0.33714	-0.10755	-0.04028	-0.17588	-0.25143	-0.31967	-0.29345	-0.16158	-0.1261
A_23_P20648	NM_003172	SURF1	surfeit 1	0.16563	0.13064	0.10661	-0.06104	0.22937	0.22004	-0.06881	-0.07165	0.16364	0.20559	0.08256	-0.06465	0.09186	0.09732	-0.05758	-0.29082	-0.12758	-0.1078	0.24269	-0.11697	-0.08274	-0.09136	-0.18912	-0.03936	-0.27763	-0.47592	-0.22614	-0.24038	-0.14557	-0.33727	-0.3218	-0.29708	-0.08369
A_23_P161523	NM_025124	TMEM134	transmembrane protein 134	0.13662	0.31402	0.30882	0.16527	0.04698	0.1572	0.00609	0.24003	0.00508	0.24365	0.2005	0.17669	0.15298	0.14994	-0.17842	-0.04061	-0.04439	0.04402	0.42846	-0.03157	-0.24322	-0.28641	-0.17286	-0.07743	-0.22389	-0.0922	-0.09555	-0.15415	-0.14005	-0.14654	-0.16232	-0.22713	-0.03522
A_23_P103614	NM_003568	ANXA9	annexin A9	0.21193	0.10131	0.38148	-0.02406	0.22546	0.60449	-0.03802	0.11759	0.03674	0.40654	0.08186	0.27046	0.19614	0.18445	0.09038	-0.02409	0.09717	0.20336	0.08273	-0.16897	-0.30513	-0.28902	-0.2548	-0.30622	-0.19879	-0.13755	-0.16676	-0.10566	-0.32159	-0.25682	-0.20141	-0.27495	-0.27939
A_23_P89455	NM_005827	SLC35B1	solute carrier family 35, member B1	0.30798	0.09727	0.11004	-0.04796	-0.20824	-0.04717	-0.06215	0.08671	0.21042	0.3968	0.02581	0.44414	0.29533	-0.07665	0.2737	0.03942	-0.02728	-0.01259	0.04592	-0.00493	-0.33673	-0.22189	-0.25945	0.02011	-0.21423	-0.34144	-0.3062	-0.1792	-0.18296	0.02749	-0.20246	-0.29858	0.00684
A_23_P49768	NM_016504	MRPL27	mitochondrial ribosomal protein L27	0.05786	0.14547	-0.04357	-0.14976	-0.15501	0.12576	0.02999	0.1776	0.20388	0.4248	0.02357	0.59343	0.534	0.03902	0.39676	0.10453	-0.12348	-0.13289	0.09406	-0.11016	-0.16427	-0.16301	-0.31775	-0.15086	-0.18792	-0.09972	0.02792	-0.23237	-0.29334	-0.02309	-0.13684	-0.3045	0.04785
A_23_P107256	NM_001007226	SPOP	speckle-type POZ protein	-0.01083	0.07108	-0.08653	-0.226	-0.30106	0.1337	0.13594	0.19354	0.10908	0.39611	0.1176	0.10716	0.46429	0.07756	0.1708	0.0822	-0.18259	-0.00892	-0.26453	-0.20819	-0.06841	-0.24342	-0.15578	0.00435	-0.20064	-0.21949	-0.13578	-0.16795	-0.22463	-0.16357	-0.29076	-0.21344	0.19336
A_23_P83438	NM_023079	UBE2Z	ubiquitin-conjugating enzyme E2Z	0.21622	0.03397	-0.05776	-0.30132	0.03202	0.04295	0.02227	-0.02186	0.71689	0.59798	0.17341	0.66314	0.51387	0.41082	0.44595	-0.08289	-0.2962	0.19776	-0.39641	0.0146	-0.23759	-0.20303	-0.1442	-0.05125	-0.25483	-0.13515	-0.12399	-0.34956	-0.32257	-0.2379	-0.1503	-0.10058	0.16439
A_23_P4221	NM_005831	CALCOCO2	calcium binding and coiled-coil domain 2	0.14567	0.22262	-0.09651	-0.15646	0.25966	0.31682	-0.00686	0.11276	0.72813	0.80398	0.28224	0.87072	0.87982	0.62851	0.38336	-0.03025	-0.27078	0.40453	-0.16801	-0.18045	-0.15783	-0.16175	-0.24063	-0.03865	-0.27222	-0.05271	-0.15302	-0.04763	-0.31208	-0.3389	-0.10608	-0.07173	0.19539
A_23_P130064	NM_007241	SNF8	SNF8, ESCRT-II complex subunit, homolog (S. cerevisiae)	0.12034	0.10075	0.07169	-0.05953	-0.01188	0.03388	-0.06871	-0.00859	0.58337	0.44411	0.05941	0.79921	0.4596	0.3351	0.23727	-0.01356	-0.37009	0.25941	-0.09914	-0.00954	-0.04529	-0.1021	-0.37544	-0.07643	-0.25817	-0.30046	-0.13996	-0.2583	-0.19965	-0.17257	-0.18935	-0.44487	0.18051
A_23_P15582	NM_022167	XYLT2	xylosyltransferase II	0.24978	0.06541	0.01535	-0.0803	0.285	0.38903	0.28825	0.04839	0.04794	0.60603	0.18632	0.54035	0.70782	0.21023	0.37318	-0.03519	-0.0394	-0.01155	0.00541		-0.11045	-0.23136	-0.13086	0.02138	-0.27361	0.15933	-0.103	-0.43385	-0.36433	-0.29172	-0.05987	-0.12657	0.09721
A_23_P87616	NM_005176	ATP5G2	ATP synthase, H+ transporting, mitochondrial F0 complex, subunit C2 (subunit 9)	0.20857	-0.03744	0.16923	-0.04962	0.04843	0.21012	-0.06275	0.2215	0.43438	0.16274	-0.01305	0.38799	0.27175	0.21672	0.04721	0.13781	-0.13892	0.20034	-0.12805	0.05858	-0.13035	-0.06849	-0.13123	-0.10497	-0.3297	-0.08837	-0.00494	-0.1777	-0.40469	0.05287	-0.18921	-0.24677	-0.23009
A_23_P130089	NM_174887	IFT20	intraflagellar transport 20 homolog (Chlamydomonas)	-0.15162	-0.11089	0.03579	-0.09087	0.34693	0.01262	-0.02595	0.16844	-0.06494	0.36915	0.08479	0.30129	-0.02048	0.39539	0.28438	0.16698	0.17735	0.35429	0.85024	-0.03386	-0.24304	-0.10718	-0.05423	-0.12429	-0.29659	-0.15942	-0.06913	-0.04106	-0.1182	-0.19503	0.06219	0.03983	0.16111
A_23_P106814		A_23_P106814	Unknown	0.09625	0.05735	0.13733	-0.32089	0.42334	-0.09979	-0.00146	0.24389	0.27855	0.46604	0.0963	0.03921	0.04335	0.37187	0.34199	0.10215	0.33868	0.01936	-0.00458	-0.07487	-0.32737	-0.30007	0.03523	-0.14431	-0.27164	-0.1943	-0.31743	-0.34205	-0.28557	-0.35203	-0.26447	-0.10178	-0.1154
A_23_P2366	NM_199040	NUDT4	nudix (nucleoside diphosphate linked moiety X)-type motif 4	-0.20403	0.06504	0.08939	-0.19153	0.10455	0.12466	0.05345	-0.01032	-0.08004	0.24525	0.4127	0.0021	0.14307	0.47977	0.41866	0.26288	0.22379	-0.09381	0.22527	-0.14619	-0.45265	-0.24749	-0.13519	-0.27578	-0.31	-0.01815	-0.08417	-0.10927	-0.30092	0.30475	-0.06023	-0.13933	-0.48401
A_23_P58647	NM_001903	CTNNA1	catenin (cadherin-associated protein), alpha 1, 102kDa	-0.08309	0.00534	-0.00433	-0.07051		-0.13226	-0.04891	-0.04825	0.1706	0.04653	0.0202	-0.07329	0.07155	0.39616	0.09425	0.11421	-0.14055	0.26028	-0.06939	-0.14082	-1.24038	-0.2237	-0.16713	-0.02933	-0.86538	-0.16269	0.00704	-0.61455	-0.05293	-0.1744	0.04378	-0.20381	0.02656
A_23_P38864	NM_006423	RABAC1	Rab acceptor 1 (prenylated)	0.02142	0.04551	0.32481	0.16633	0.25539	-0.20126	0.14083	0.02702	0.34221	0.01075	0.10636	-0.04055	0.17591	0.31523	-0.27429	0.20923	0.03356	0.21228	0.09664	0.0502	-0.29344	-0.14316	0.06516	-0.05463	-0.38302	-0.29275	-0.01584	-0.31435	-0.22766	-0.83488	0.14728	-0.01337	-0.12854
A_23_P212339	NM_024513	FYCO1	FYVE and coiled-coil domain containing 1	-0.25201	-0.03036	0.13331	-0.10142	0.14297	0.07155	-0.16266	-0.14049	0.03784	-0.08091	0.33637	0.09077	0.16933	0.48515	0.18139	-0.16806	-0.00353	0.18197	0.03465	-0.33041	-0.38944	0.01984	-0.16134	-0.43801	-0.22579	-0.10802	-0.04386	-0.23028	-0.26254	-0.35329	0.05342	0.01202	-0.07432
A_23_P147914	NM_080388	S100A16	S100 calcium binding protein A16		0.38076	0.19029	-0.02228	0.25112	-0.13892	-1.02982	-1.11406	0.28547	0.26019	0.21686	0.38095	0.31823	0.34867	0.02533	0.08443	0.17092	0.09467	0.18712	0.08753	-0.98195	-0.31628	-0.92698	-0.57516	-0.47021	-0.21169	0.25317	-0.08302	-0.62813	-0.52508	0.11892	-0.10646	-0.31205
A_23_P118493	NM_005486	TOM1L1	target of myb1 (chicken)-like 1	0.09382	0.00173	0.16953	-0.17484	-0.09234	-0.03408	0.02387	0.09237	0.38865	-0.41834	0.11963	-0.33487	0.10781	-0.02375	0.46009	0.03122	-0.13093	0.11648	0.05316	-0.26247	-0.21104	-0.08769	-0.45968	-0.4155	-0.47673	-0.22961	0.06152	-0.16963	-0.2072	-0.18839	-0.14323	-0.16654	-0.0933
A_23_P139604	NM_003805	CRADD	CASP2 and RIPK1 domain containing adaptor with death domain	-0.09126	-0.06559	-0.04189	-0.3106	-0.05569	0.06623	0.01287	0.13449	-0.1089	-0.2548	0.17181	-0.2607	0.00552	0.07825	0.30941	0.07105	-0.17123	0.13445	-0.23835	-0.40181	-0.11085	-0.33064	-0.36889	-0.06127	-0.43699	-0.32046	0.30126	-0.0946	-0.19656	-0.06944	-0.32851	-0.32823	-0.29743
A_23_P127426	NM_003273	TM7SF2	transmembrane 7 superfamily member 2	0.34935	0.22094	0.21052	-0.00135	-0.14314	0.37325	-0.07915	-0.21336	-0.23986	0.33958	0.33471	0.29735	0.10485	-0.15951	-0.02356	0.11599	0.00491	0.32152	0.24574	-0.24142	-0.44261	-0.48313	-0.16913	-0.46489	0.16294	-0.12547	-0.2593	-0.01261	-0.49612	0.34237	-0.32305	-0.14426	0.06625
A_23_P215419	NM_004968	ICA1	islet cell autoantigen 1, 69kDa	0.09	0.11859	-0.24815	0.18789	-0.09539	0.12365	0.02365	0.04224	-0.33936	0.29258	0.09289	0.19122	0.05052	0.19194	0.11378	-0.10615	0.05409	0.22744	0.13834	-0.62843	-0.66879	-0.1574	-0.64277	-0.64236	-0.18024	-0.78077	-0.33669	0.10562	-0.09353	0.15216	-0.3129	-0.32124	-0.21226
A_23_P154115	NM_000599	IGFBP5	insulin-like growth factor binding protein 5	-0.30237	0.09487	-0.16377	0.28574	0.67219	0.10098	1.08712	-0.27536	0.21195	0.4494	0.20489	-0.12501	-0.35603	0.76899	-0.56477	0.56956	0.56824	0.60846	-0.10493	-0.47737	-0.39127	-0.31052		-0.3425	-0.27363	-0.50847	-0.4647	-0.64897	-0.60143	-0.45547	-0.26195	-0.27173	0.8126
A_23_P134755	NM_014112	TRPS1	trichorhinophalangeal syndrome I	-0.0466	0.27616	0.37035	0.43041	0.32577	0.63198	0.11413	0.36427	0.39702	0.19609	0.61214	0.1009	0.29993	0.59709	-0.5001	0.14555	0.77135	0.21313	-0.34521	-0.46524	-0.43789	-0.25323	-0.4304	0.47903	-0.54459	-1.06354	-0.65329	-0.21049	0.01905	-0.76223	-0.56678	-0.25252	0.38169
A_23_P163336	AK000158	FLJ20151	hypothetical protein FLJ20151	-0.07623	0.39379	0.61709	-0.00463	0.0478	0.60537	0.34888	0.35475	0.63972	0.35476	0.1003	0.23534	0.33994	0.2857	-0.28889	0.31579	0.23887	0.22726	0.55678	-0.18123	-0.23056	0.29905	-0.06552	-0.22722	-0.0742	-0.29567	-0.03662	-0.44805	-0.36893	-0.13215	-0.26071	-0.13262	-0.19649
A_23_P151956	BE779590	BE779590	601464365F1 NIH_MGC_67 Homo sapiens cDNA clone IMAGE:3867545 5', mRNA sequence.	-0.31307	0.49018	0.36842	-0.51584	0.29793	0.57115	0.25742	0.28322	0.50414	0.19637	0.05507	0.05821	0.03501	0.34153	-0.52474	0.2337	0.42307	0.34598	-0.06034	-0.63359	-0.39877	0.22068		-0.38886	-0.43524	-0.72188	-0.02483	-0.82676	-0.72354	-0.67922	-0.62515	-0.35332	-0.44558
A_23_P63009	NM_181746	LASS2	LAG1 homolog, ceramide synthase 2	-0.02128	0.17863	0.16036	-0.25242	-0.01213	0.07437	-0.05266	0.02915	0.14884	0.1763	0.07209	0.24076	-0.08676	0.14217	-0.16363	-0.02931	0.30094	0.2014	-0.01686	-0.52565	-0.17651	0.04023	-0.18337	-0.19814	0.1064	-0.38159	-0.11934	-0.34923	-0.05797	-0.2268	-0.16745	-0.28872	-0.21033
A_23_P49256	NM_024042	METRN	meteorin, glial cell differentiation regulator	0.00983	0.45501	0.28015	0.12877	0.11014	-0.15817	0.02949	0.00054	0.09389	0.06546	0.25275	0.22486	-0.04631	0.30211	0.11373	0.13434	0.1915	0.29214	0.07783	-0.25386	-0.15324	0.08011	-0.17785	0.03529	-0.42996	0.15854	-0.01634	-0.57181	-0.27959	-0.17689	-0.26586	-0.06612	0.09991
A_23_P131375	NM_152391	PQLC3	PQ loop repeat containing 3	0.03698	0.27101	0.12503	0.02041	0.1138	0.03469	-0.22296	-0.1631	-0.00443	0.15125	-0.36508	0.05559	0.38104	0.1588	0.2324	-0.09422	0.48255	0.84593	0.20424	-0.37046	-0.04853	0.13579	-0.18909	-0.13911	-0.13261	-0.2433	-0.23346	-0.19651	-0.55625	-0.48739	-0.04891	-0.12187	-0.20031
A_23_P118384	NM_017949	CUEDC1	CUE domain containing 1	0.20565	0.15063	0.10742	-0.12996	-0.16754	0.27135	-0.01823	-0.0199	0.38617	0.27914	-0.17946	0.03784	0.31601	0.48277	0.20658	-0.01736	0.5914	0.5418	0.41086	-0.31019	0.30124	-0.12451	-0.24246	-0.28551	-0.36805	-0.19536	-0.20409	-0.6222	-0.5298	-0.39977	-0.20939	-0.13342	0.09443
A_23_P69242	NM_182760	SUMF1	sulfatase modifying factor 1	-0.07958	0.24452	0.19894	0.01573	0.10172	0.45994	-0.01403	0.06153	-0.0747	0.31535	-0.12863	-0.12849	0.11774	0.2799	-0.08028	-0.02008	-0.03861	0.23321	0.18539	-0.00744	-0.18189	-0.02835	0.04969	-0.04657	-0.2311	-0.24385	-0.17374	-0.43096	-0.26415	-0.38489	-0.06444	0.02174	0.52069
A_23_P213910	NM_002449	MSX2	msh homeobox 2	0.1782	0.10985	0.25284	0.01891	0.06073	0.41238	-0.10503	-0.19171	0.06778	0.18632	-0.11135	0.07197	0.0902	0.29602	0.46233	-0.00768	0.05869	0.44758	0.11138	-0.0795	-0.15361	-0.07304	-0.17688	-0.14105	-0.23858	-0.12766	-0.10922	-0.40777	-0.18528	-0.245	0.00064	-0.11966	0.24643
A_23_P169137	NM_004148	NINJ1	ninjurin 1	0.11245	0.24537	0.22849	0.03302		0.01326	0.18454	0.07418	0.41254	0.13828	-0.18168	0.12495	0.18287	0.3402	0.00815	-0.02616	0.1417	0.04784	-0.03312	-0.14764	-0.02058	0.12961	-0.26565	-0.23611	-0.1078	-0.29523	-0.03039	-0.36879	-0.00643	-0.6697	-0.0117	-0.2576	0.57833
A_23_P103981	NM_003516	HIST2H2AA3	histone cluster 2, H2aa3	0.65973	0.34524	0.05431	-0.05028	0.07685	0.02486	0.23542	-0.36932	0.02773	0.5529	0.35156	0.33237	-0.07624	-0.28476	-0.19562	-0.31495	-0.4109	0.09402	-0.10667		-0.45513	-0.67414	-0.43608	-0.09612	-0.44626	-0.72614	-0.32231	-0.93989	-0.43763	-0.70631	-0.04738	0.0372	0.49954
A_23_P59045	NM_021052	HIST1H2AE	histone cluster 1, H2ae	0.64517	0.21522	-0.07534	0.00311	0.26348	0.11906	0.25086	-0.04669	0.14585	0.57404	0.28477	0.32986	0.06473	-0.13142	-0.01293	-0.08607	-0.09221	0.09399	0.04819	-0.15565	-0.16137	-0.24217	-0.17103	-0.02341	-0.24399	-0.39581	-0.22077	-0.48161	-0.05648	-0.43582	-0.02321	0.09361	0.53687
A_23_P42178	NM_003522	HIST1H2BF	histone cluster 1, H2bf	0.4458	0.04072	0.08204	0.23524	0.37329	0.28079	0.17327	-0.04892	0.09174	0.46059	0.1395	0.23457	0.04663	-0.05446	-0.01431	0.15192	0.15503	0.1859	0.05554	0.03998	-0.04929	-0.45343	-0.22529	0.01639	-0.2065	-0.15928	-0.36149	-0.12881	-0.0993	-0.3581	-0.00518	0.06978	0.49436
A_23_P59069	NM_003527	HIST1H2BO	histone cluster 1, H2bo	0.43289	0.09409	0.11974	0.24587		0.27643	0.14145	-0.04267	0.11147	0.42104	0.14975	0.24916	0.05605	-0.06747	-0.0148	0.12635	0.12766	0.14738	0.04993	0.04712	-0.0365	-0.4774	-0.25526	-3e-05	-0.19056	-0.16879	-0.37671	-0.12738	-0.14116	-0.36437	0.00831	0.0559	0.49567
A_23_P30776	NM_003523	HIST1H2BE	histone cluster 1, H2be	0.40688	0.05816	0.07833	0.20377	0.35097	0.26893	0.17831	-0.02085	0.09198	0.45692	0.15252	0.28153	0.05562	-0.05238	0.01217	0.14443	0.0426	0.17142	0.04272	0.02318	-0.05269	-0.43223	-0.21246	0.03324	-0.17768	-0.14747	-0.33863	-0.11161	-0.09361	-0.34873	0.00396	0.07615	0.47966
A_23_P111042	NM_003525	HIST1H2BI	histone cluster 1, H2bi	0.45031	0.07005	0.04612	0.26229	0.3696	0.2818	0.19728	-0.00325	0.09438	0.46084	0.1494	0.17389	0.05981	-0.0573	0.01344	0.15502	0.16756	0.17404	0.05595	0.03901	-0.04232	-0.41787	-0.19251	0.04749	-0.16287	-0.10894	-0.34313	-0.11571	-0.11651	-0.33039	-0.00046	0.0984	0.50397
A_23_P8013	NM_003519	HIST1H2BL	histone cluster 1, H2bl	0.44928	0.04302	0.06406	0.24811	0.58593	0.24504	0.13219	-0.09119	0.06572	0.39973	0.11035	0.19462	0.01232	-0.10098	-0.06738	0.10417	0.14156	0.13708	0.02371	0.00931	-0.06991	-0.51103	-0.21671	-0.01954	-0.23197	-0.17862	-0.38684	-0.16235	-0.15197	-0.39212	-0.01022	0.05705	0.47944
A_23_P133851	NM_021058	HIST1H2BJ	histone cluster 1, H2bj	0.44749	0.11576	0.084	0.27766	0.33899	0.29295	0.12933	-0.1069	0.08132	0.46067	0.11739	0.17969	0.04938	-0.12767	-0.02934	0.09367	0.16775	0.0675	0.03828	0.05621	-0.10154	-0.50973	-0.26058	0.00547	-0.18538	-0.17362	-0.38816	-0.14065	-0.09286	-0.36654	0.04207	0.09387	0.53265
A_23_P19408	NM_003521	HIST1H2BM	histone cluster 1, H2bm	0.33261	0.1372	-0.00873	0.16311	0.49742	0.28338	0.09965	-0.00017	0.09387	0.44072	0.14004	0.27263	0.03343	-0.1131	0.01131	0.17257	0.17796	0.04214	0.10169	0.03639	-0.13895	-0.41681	-0.2709	0.02042	-0.11876	-0.11529	-0.36627	-0.07243	0.0122	-0.28804	0.05495	0.09416	0.54885
A_23_P19379	NM_021063	HIST1H2BD	histone cluster 1, H2bd	0.3545	0.09389	-0.04151	0.17232	0.31049	0.25718	0.15343	0.04936	0.08571	0.42926	0.15711	0.33754	0.09245	-0.05677	0.03442		0.16148	0.1312	0.10874	0.01587	-0.13159	-0.44296	-0.23964	0.0056	-0.16385	-0.15857	-0.37493	-0.08634	-0.1463	-0.30902	0.00952	0.05121	0.54927
A_23_P251002		A_23_P251002	Unknown	0.44384	0.03929	0.09304	0.28447	0.40058	0.24225	0.30652	-0.2356	0.13806	0.79089	0.18004	0.57034	0.07796	0.31827	-0.00383	0.22695	-0.0052	0.31743	0.28352	-0.0039	-0.20159	-0.24102	-0.07445	0.0125	-0.15921	-0.25594	-0.64685	-0.12276	-0.14259	-0.37017	0.03791	-0.09093	0.27815
A_23_P170713		A_23_P170713	Unknown	0.21799	0.23621	0.05455	0.46559	0.38814	0.28295	0.34647	-0.01348	0.26173	0.51889	0.25026	0.42403	0.41204	0.14789	0.20663	0.19374	0.13155	0.22124	0.07477	-0.38453	0.03429	-0.25121	-0.15474	0.22164	-0.16609	-0.00842	-0.16825	-0.27532	-0.15654	-0.67436	0.2631	0.27822	0.93473
A_23_P122445	NM_005319	HIST1H1C	histone cluster 1, H1c	0.31944	0.35497	0.16539	0.50517	0.46799	0.32327	0.37825	-0.35642	0.27056	0.62942	0.26396	0.39703	0.43883	0.13178	0.23728	0.17052	0.12595	0.29458	0.04797	-0.37307	0.0135	-0.54016	-0.25679	0.22351	-0.35666	-0.0503	-0.29245	-0.31261	-0.27937	-0.84843	0.30581	0.17756	1.08966
A_23_P8004	BC007518	HIST1H3H	Homo sapiens histone cluster 1, H3h, mRNA (cDNA clone MGC:4577 IMAGE:3030790), complete cds.	0.08267	0.07952	-0.21495	-0.04089	0.42892	0.17909	0.10662	-0.11221	0.0128	0.46317	0.15964	0.12676	0.01105	-0.09812	0.29494	0.03972	-0.01235	-0.17604	0.21268	-0.05276	-0.17556	-0.22059	-0.13703	-0.18772	-0.16401	-0.16757	-0.39717	-0.16524	-0.34627	-0.23668	-0.09064	-0.07476	0.41394
A_23_P106451	CR602292	SCAMP2	secretory carrier membrane protein 2	0.23166	0.21397	0.34349	0.36611	0.0724	0.24525	-0.00513	-0.09946	0.18548	0.0653	-0.15437	0.05195	-0.02706	0.24133	0.08368	0.23083		0.19794	-0.1715	0.23315	-0.20067	-0.35388	-0.32001	-0.11282		-0.22379	-0.09608	-0.09413	-0.2245	-0.39842	0.0696	0.1325	0.39732
A_23_P149301	NM_033445	HIST3H2A	histone cluster 3, H2a	0.58807	0.2534	0.21478	0.1016	-0.02741	0.08914	0.23884	0.06458	0.05034	0.40973	0.19588	0.33654	0.09221	-0.08104	-0.03486	-0.17824	-0.3096	-0.00988	0.12884	0.09044	-0.30598	-0.17298	-0.25356	-0.05414	-0.17326	-0.30616	-0.19707	-0.46415	-0.1646	-0.40389	-0.0665	0.05336	0.32981
A_23_P81867	NM_080596	HIST1H2AH	histone cluster 1, H2ah	0.61927	0.28101	0.15002	0.03012	0.08813	0.08416	0.31795	0.16414	0.02235	0.43574	0.18608	0.21352	0.11732	-0.16185	-0.02971	-0.22875	-0.38439	-0.06702	0.19257	0.06509	-0.34466	-0.27803	-0.26273	-0.1599		-0.34714	-0.3061	-0.52421	-0.31284	-0.52597	-0.13576	0.01065	0.39051
A_23_P259547	A_23_P259547	A_23_P259547	Unknown	0.66756	0.31087	0.33979	0.11612	-0.06616	0.12314	0.34412	0.18753	-0.00086	0.40967	0.17369	0.28102	0.13262	-0.15854	0.01424	-0.23667	-0.37914	-0.07394	0.23857	0.15566	-0.39621	-0.28822	-0.26278	-0.18263	-0.24918	-0.31188	-0.33279	-0.43281	-0.3055	-0.50559	-0.16167	-0.00704	0.31461
A_23_P251633	NM_003513	HIST1H2AB	histone cluster 1, H2ab	0.5344	0.19458	0.30093	0.11473	-0.07647	0.11621	0.26073	0.22453	0.03436	0.34608	0.13689	0.15809	0.11176	-0.12077	0.04797	-0.09842	-0.2137	-0.11758	0.22071	0.15482	-0.24703	-0.16946	-0.22913	-0.14613	-0.20916	-0.23733	-0.2704	-0.34369	-0.23056	-0.45593	-0.24343	-0.03451	0.23078
A_23_P59064	NM_021064	HIST1H2AG	histone cluster 1, H2ag	0.50792	0.22597	0.41059	0.12336	0.01414	0.14484	0.34565	0.36334	-0.00723	0.28171	0.09063	-0.01768	0.18548	-0.14794	0.11343	-0.17597	-0.42331	-0.33601	0.35062	0.32912	-0.3062	-0.19914	-0.15842	-0.41464	-0.27204	-0.19898	-0.35594	-0.32147	-0.44584	-0.49422	-0.39374	-0.07987	0.09691
A_23_P19416	NM_021066	HIST1H2AJ	histone cluster 1, H2aj	0.5259	0.25895	0.42645	0.07836	-0.24759	0.12917	0.35923	0.36305	-0.05852	0.2682	0.06736	0.01561	0.18069	-0.17486	0.09661	-0.22205	-0.4601	-0.2933	0.38523	0.30465	-0.42984	-0.20909	-0.18012	-0.42143	-0.29473	-0.2223	-0.38738	-0.33525	-0.47131	-0.50534	-0.3638	-0.10969	0.05362
A_23_P258477	NM_003511	HIST1H2AL	histone cluster 1, H2al	0.46729	0.15183	0.34037	0.11574	-0.05539	0.1579	0.32463	0.37454	0.0393	0.27909	0.08953	0.06816	0.1755	-0.12045	0.12882	-0.14908	-0.18968	0.1114	0.29604	0.27991	-0.24328	-0.09482	-0.11391	-0.3758	-0.23902	-0.15844	-0.30889	-0.2561	-0.46514	-0.45548	-0.36127	-0.06277	0.13074
A_23_P205493	NM_014045	LRP10	low density lipoprotein receptor-related protein 10	0.17521	0.23888	0.47922	0.34881	0.01373	-0.03231	0.4256	-0.20923	0.06629	0.57399	0.12896	0.19541	0.03848	0.2347	0.15392	0.02389	-0.20958	0.05556	0.43662	0.05998	-0.17975	-0.18049	0.34604	-0.17128	-0.29407	-0.1228	0.00382	-0.31623	-0.30504	-0.44557	0.10387	0.2705	0.10462
A_23_P120364	NM_024299	C20orf149	chromosome 20 open reading frame 149	0.45042	0.25566	0.28268	0.01716	0.10683	0.05175	0.13832	0.06054	-0.23478	0.06321	-0.05391	-0.14983	0.0503	-0.04695	-0.01063	-0.06463	0.164	0.14389	0.16225	-0.00181	-0.14528	-0.29157	-0.02383	-0.15864	-0.36011	-0.08934	-0.19976	-0.38495	-0.18765	-0.18327	-0.24899	0.10711	0.05201
A_23_P56969	NM_017896	C20orf11	chromosome 20 open reading frame 11	0.12261	0.13096	0.11985	-0.02852	0.09524	0.05899	0.1365	-0.05416	-0.59507	0.04445	-0.17661	0.06982	-0.36484	-0.01734	0.01021	-0.12374	0.24414	0.0496	0.42402	-0.07048	-0.1706	-0.40251	-0.34758	-0.08694	-0.20946	-0.02513	-0.17198	-0.21733	-0.15282	-0.31756	-0.23022	-0.17386	0.02169
A_23_P204019	NM_000725	CACNB3	calcium channel, voltage-dependent, beta 3 subunit	0.08094	0.06863	0.26391	0.12669	0.52659	0.03274	0.22104	0.22212	-0.20818	0.35989	-0.00405	0.02277	-0.17401	-0.11231	0.03228	0.3998	0.00463	0.06651	0.01889	-0.32424	-0.17692	-0.25748	-0.12354	0.00821	0.22309	-0.04737	-0.21088	-0.20214	-0.17063	-0.34261	-0.18227	-0.14658	0.2423
A_23_P98151	NM_139075	TPCN2	two pore segment channel 2	-0.06337	0.24835	0.62495	0.37385	0.13063	-0.03049	0.06728	0.44069	-0.27679	-0.06058	0.06323	0.21413	-0.12315	-0.27223	-0.01578	0.62783	-0.06686	-0.10831	0.09248	-0.00055	-0.10947	-0.16826	-0.11115	-0.10474	-0.05672	-0.33678	-0.03972	-0.11751	-0.15556	-0.22568	-0.1602	-0.3396	0.17676
A_23_P113471	NM_174912	FAAH2	fatty acid amide hydrolase 2	0.05667	0.00049	0.11005	-0.04721	0.17604	-0.24237	0.38229	0.31501	0.00208	0.26787	0.34706	0.00858	0.23396	0.46264	0.38005	0.15212	0.00623	-0.1671	-0.01705	-0.47159	-0.51694	-0.35009	-0.03947	-0.42648	0.25425	-0.40047	-0.21068	0.02972	-0.51823	0.06111	-0.10477	-0.28916	0.15908
A_23_P205580	A_23_P205580	THC2613363	Q6FIB6_HUMAN (Q6FIB6) C14orf100 protein, complete [THC2613363]	0.10672	0.23405	0.25218	0.14563	0.33586	0.01903	0.267	0.33935	0.23753	0.12408	0.31996	0.00371	0.27045	0.24994	0.30881	0.15911	0.07226	-0.0083	-0.06416	0.0264	-0.14087	-0.23215	-0.31101	-0.3057	-0.15998	-0.29104	-0.10349	-0.04229	-0.07619	0.14358	0.07926	-0.08351	0.06102
A_23_P10488	AK057704	AK057704	Homo sapiens cDNA FLJ33142 fis, clone UTERU1000192.	0.0945	0.0387	0.3843	0.22218	0.57303	-0.01035	0.28818	0.1439	-0.00768	0.1023	0.25528	0.26774	0.51407	0.56497	0.17631	0.22977	-0.30952	0.19851	0.07648	-0.09915	-0.62337	-0.54674		-0.2278	0.05913	-0.11652	-0.73118	-0.46004	0.10791	-0.16805	-0.34217	-0.10032	-0.02992
A_23_P84475	AF026246	pol	Homo sapiens mRNA containing human endogenous retrovirus H and human endogenous retrovirus E sequences.	0.05598	-0.04535	0.35701	0.20087	0.10545	-0.07666	0.18671	0.08541	-0.05268	0.01865	0.294	0.25698	0.49101	0.52052	0.13376	0.18606	-0.30448	0.13084	0.02274	-0.09843	-0.47948	-0.43325	-0.49751	-0.30493	-0.03615	-0.27789	-0.72106	-0.45172	0.0501	-0.1199	-0.3184	-0.17846	-0.11774
A_23_P159208	AF026246	pol	Homo sapiens mRNA containing human endogenous retrovirus H and human endogenous retrovirus E sequences.	0.15252	0.00262	0.5126	0.41514	0.20666	-0.0671	0.32607	0.27353	-0.01969	0.09698	0.32577	0.34492	0.63926	0.56137	0.15806	0.18529	-0.11112	0.13177	0.12195	0.00758	-0.68667	-0.50469	-0.5835	-0.29951	0.05655	-0.35492	-0.96624	-0.4563	0.13539	-0.07108	-0.35425	-0.10566	-0.03736
A_23_P113317	NM_177939	P4HTM	prolyl 4-hydroxylase, transmembrane (endoplasmic reticulum)	0.19102	0.15893	0.28551	0.24582	-0.02872	0.04052	0.07291	0.46229	-0.24311	0.32138	0.11521	0.19129	0.17556	0.23102	-0.03413	-0.05868	0.17322	0.06024	-0.05983	0.04363	-0.26082	-0.04178		-0.3692	-0.02812	-0.41728	-0.28595	-0.3395	0.02436	0.07126	-0.37966	-0.07244	-0.03264
A_23_P94840	NM_130897	DYNLRB2	dynein, light chain, roadblock-type 2	0.18957	0.06504	0.13405	-0.12302	0.18608	0.04308	0.27484	0.09111	0.12089	0.41333	0.3241	0.05284	0.66944	0.3962	0.16679	0.10687	0.05999	0.45382	0.13755	-0.09212	-0.10808	-0.08145	-0.07236	-0.17175	-0.2423	-0.24696	-0.19088	-0.23942	-0.20138	-0.01813	-0.05516	-0.28884	-0.17209
A_23_P169518	NM_024816	RABEP2	rabaptin, RAB GTPase binding effector protein 2	-0.02097	0.09773	0.14968	-0.05975	0.02451	0.09031	0.15872	-0.04734	-0.01894	0.26128	0.3096	0.15414	0.43286	0.27201	0.34519	0.12282	-0.07926	0.11549	-0.0904	-0.1984	-0.2138	-0.10981	-0.22162	-0.14132	-0.15066	-0.18056	-0.18393	0.03065	-0.12173	-0.23998	-0.16072	0.0163	-0.1128
A_23_P160167	NM_005727	TSPAN1	tetraspanin 1	0.03366	0.39704	0.36062	0.36782	-0.03578	-0.31557	0.46032	-0.21538	0.32418	0.47919	0.37654	0.18778	0.56237	0.34825	0.37055	0.61829	-0.01879	0.10627	0.25421	-0.06873	-0.33174	-0.40493	-0.43862	-0.42614	-0.41519	0.24187	0.16815	-0.19082	-0.38657	-0.38139	0.17805	0.32406	-0.40582
A_23_P153351	NM_000713	BLVRB	biliverdin reductase B (flavin reductase (NADPH))	0.38971	0.32902	0.11534	0.24936		0.04995	0.03869	0.03319	0.34025	0.08604	0.14322	0.10256	0.39155	0.55181	0.15068	0.44593	-0.09593	0.08259	0.14048	-0.03148	-0.55255	-0.08604	-0.2343	-0.05469	-0.3292	0.00828	-0.26969	-0.14676	-0.43609	-0.66579	0.28007	-0.00469	-0.26681
A_23_P206310	AB011085	KIAA0513	KIAA0513	0.15615	0.37914	0.30572	0.37069	0.6234	0.18373	0.129	-0.19317	0.50622	0.24109	0.04381	0.16169	0.40097	0.56393	0.34983	0.15641	0.40933	0.59463	0.04653	0.0402	-0.31933	-0.01671	-0.1225	-0.16401	-0.12293	0.04679	-0.2314	-0.23453	-0.3838	-0.11824	0.21154	0.14146	0.10113
A_23_P100220	NM_024939	ESRP2	epithelial splicing regulatory protein 2	0.12926	0.30937	0.39517	0.20428		0.3855	0.31377	-0.10193	0.32004	0.29609	0.28591	-0.02419	0.27648	0.02915	0.47737	0.07391	0.18238	-0.22142	0.19527	0.09041	-0.48253	-0.47593	-0.45538	-0.27597	0.03439	-0.05671	-0.10728	-0.24237	-0.18763	-0.21935	0.20249	-0.04185	-0.05679
A_23_P160546	NM_018379	FAM63A	family with sequence similarity 63, member A	0.0935	0.23253	0.26146	0.29019	0.28949	0.42053	0.44321	0.16701	0.07447	0.30895	0.28974	0.12058	0.1391	0.26113	-0.08425	0.18365	-0.14845	0.1441	0.15896	-0.23959	-0.34712	-0.36615	-0.36291	-0.26452	-0.07446	-0.19711	-0.05377	-0.19899	-0.04433	-0.13687	-0.13636	0.08293	0.05685
A_23_P99853	AB037791	KIAA1370	KIAA1370	0.06649	0.18836	0.4036	0.39841	-0.0983	0.17283	0.21624	0.01943	0.25513	0.07246	0.34756	0.10932	0.24956	0.491	-0.03877	0.17761	0.03142	0.29595	0.24423	-0.42964	-0.31121	-0.15458	-0.5735	-0.27137	-0.2175	-0.40037	-0.25392	-0.20324	-0.18855	-0.26877	0.2302	0.18034	-0.04054
A_23_P29975	NM_018302	C4orf19	chromosome 4 open reading frame 19	-0.10078	0.30458	0.36285	0.26457	-0.29836	0.71726	0.0717	-0.20339	0.42673	0.30337	0.27791	-0.00191	-0.05113	0.24859	0.15696	0.52573	0.02164	0.68768	-0.08077	-0.15558	-0.24605	-0.44527	-0.48531	-0.24012	-0.36805	-0.42266	-0.5342	-0.54974	0.04766	-0.32868	0.13812	-0.02643	-0.30151
A_23_P19134	NM_032119	GPR98	G protein-coupled receptor 98	0.09673	0.05519	0.06628	0.40722	0.00954	0.2626	0.29529	-0.21092	0.23127	0.18188	-0.20178	0.28679	0.40352	0.54114	0.47897	0.78577	-0.00223	0.04507	-0.13295	-0.21204	-0.11016	-0.17577	-0.19069	-0.27798	-0.11351	-0.03507	-0.38301	-0.15413	0.05445	-0.18401	-0.14112	0.00795	0.3339
A_23_P38824	NM_024762	ZNF552	zinc finger protein 552	-0.08809	0.01675	0.21284	0.06292	-0.03078	0.37711	0.33351	-0.07327	0.31797	0.31324	-0.05003	0.1289	0.30316	0.31199	0.32922	0.30444	0.01407	0.40639	-0.07274	0.19374	-0.46211	-0.02118	-0.49758	-0.233	-0.03783	-0.1269	-0.15915	-0.05945	0.03235	-0.13671	-0.12348	-0.07229	-0.05063
A_23_P121926	NM_005410	SEPP1	selenoprotein P, plasma, 1	-0.37755	0.07742	0.05604	0.18026	0.46154	0.59198	0.81172	0.83671	0.17953	0.00425	0.88328	0.18202	0.67638	0.77538	0.68235	0.81015	-0.43523	0.17769	0.89013	-0.74907	-0.05864	-0.82334	-0.66217	0.13487	-0.22733	-0.16915	-0.40172	-0.01105	-1.05083	-0.92875	-0.60004	-0.33427	0.14274
A_23_P156335	AK055070	TMEM167A	transmembrane protein 167A	-0.13461	0.06068	-0.03499	0.23637		0.3247	0.47834	0.27051	0.12799	0.05366	0.22685	0.43035	0.36571	0.23449	0.26763	0.39505	0.04134	0.06037	0.16054	-0.09977	-0.09717	-0.03501	0.07052	-0.0263	-0.09667	-0.11194	-0.14668	-0.12223	-0.02614	-0.09318	0.02486	0.03579	0.13523
A_23_P148297	NM_003022	SH3BGRL	SH3 domain binding glutamic acid-rich protein like	0.02529	0.04857	0.05831	0.28205	-0.05019	-0.02267	0.49455	0.18027	0.11306	0.14436	0.46344	-0.01496	0.0896	0.37452	0.2379	0.85881	-0.1044	0.0634	-0.00878	-0.04006	-0.24628	-0.41895	0.04783	0.1478	0.02651	-0.06147	0.14419	-0.06868	-0.79777	-0.56129	-0.36839	0.21171	0.14399
A_23_P54681	U80736	TOX3	TOX high mobility group box family member 3	-0.15225	-0.00212	-0.09286	0.31864	0.08289	-0.25246	0.14953	0.07217	0.11719	-0.0378	0.33444	0.08901	0.0747	0.37104	0.16491	0.40334	-0.06289	0.02407	-0.05546	-0.17188	-0.1024	-0.19385	-0.05661	-0.20459	-0.24433	-0.18873	-0.33081	-0.2666	-0.14397	0.04647	-0.08322	-0.25577	-0.27108
A_23_P102950	NM_080860	RSPH1	radial spoke head 1 homolog (Chlamydomonas)	0.19529	0.08867	0.35821	0.19482	0.33803	0.30722	0.35231	0.49432	-0.11768	0.23155	0.18003	0.20466	0.72585	0.06572	0.07735	0.00652	0.19404	0.54058	0.204	-0.15128	-0.25765	-0.02972	-0.42812	-0.24426	-0.07214	0.03955	-0.33751	-0.06301	0.0179	0.09216	-0.08525	-0.00469	-0.06287
A_23_P105625	AK057777	COQ5	coenzyme Q5 homolog, methyltransferase (S. cerevisiae)	0.15763	0.1876	0.07395	0.16263	0.27977	0.41691	0.14351	0.44406	0.24224	0.30398	0.23797	0.1938	0.29042	0.14801	0.38964	0.13579	0.21467	0.2459	0.23102	0.13111	-0.12431	0.02958	0.06757	-0.07813	-0.09791	0.13804	0.08217	0.00255	0.00533	0.09884	-0.05607	-0.06854	0.04203
A_23_P53987	BX161415	TTC6	tetratricopeptide repeat domain 6	0.00072	0.01821	0.09147	0.18826	0.12588	0.32454	0.18907	0.64108	0.14955	0.37085	0.58358	0.16183	0.34777	0.69595	0.13419	0.40219	0.24661	0.52874	-0.01643	0.03652	-0.06277	-0.184	0.00964	-0.12113	-0.2362	-0.12063	-0.14251	-0.04198	-0.06804	0.01109	0.01256	-0.16101	-0.15083
A_23_P132378	NM_014246	CELSR1	cadherin, EGF LAG seven-pass G-type receptor 1 (flamingo homolog, Drosophila)	0.15192	0.27346	0.11121	0.00529	0.63758	0.2863	0.44082	0.52883	0.06695	-0.04567	-0.20212	0.18961	0.11424	0.20543	-0.08083	0.24642	0.29126	0.42316	0.08032	-0.17672	-0.10549	-0.06412	-0.31312	0.08543	0.08069	-0.00371	-0.017	-0.0918	-0.23509	-0.21134	0.03113	0.27463	-0.04111
A_23_P148249	AK130734	THSD4	thrombospondin, type I, domain containing 4	0.07058	0.15505	0.15671	-0.24796	0.47426	0.3865	0.34613	0.63575	0.09802	-0.06101	0.24217	0.23092	0.25517	0.27921	0.39553	0.17124	0.55122	0.45069	-0.08868	-0.63579	-0.32032	-0.28494	0.12786	-0.50708	-0.48634	-0.25475	0.14517	-0.22094		-0.43362	-0.08161	-0.19756	-0.57831
A_23_P30283	NM_198507	FAM174A	family with sequence similarity 174, member A	-0.01039	0.06695	0.28119	0.33866	0.19192	-0.00402	0.52725	0.34011	0.02755	0.09204	0.23102	0.2819	0.15806	0.03579	0.18815	0.29663	0.00399	0.1353	-0.07752	-0.16191	-0.19599	-0.06084	0.01312	-0.20251	-0.3015	-0.26943	-0.09489	-0.31153	-0.47301	-0.40063	-0.01807	-0.71899	-0.36799
A_23_P152115	NM_002513	NME3	non-metastatic cells 3, protein expressed in	0.27298	0.35098	0.3071	0.13797	0.59012	0.06887	0.14095	0.23783	-0.90668	0.17683	0.40482	0.14889	0.08712	0.15683	0.12519	0.26621	0.18869	0.25154	0.05716	-0.31637	-0.7984	-0.10906	0.26585	-0.11168	-0.2251	-0.57472	-0.05852	-0.27085	0.02859	-0.27668	-0.39688	0.06857	-0.20886
A_23_P14273	NM_024071	ZFYVE21	zinc finger, FYVE domain containing 21	0.25776	0.07996	0.41682	0.23334	0.13621	0.13135	0.21025	0.01664	0.14468	0.1559	0.06077	-0.02228	-0.00091	0.38759	-0.04661	-0.05205	0.10195	-0.05576	-0.12038	0.06154	-0.32863	-0.43131	-0.25236	-0.18694	0.00627	-0.06578	-0.02839	-0.39812	-0.29993	-0.39953	-0.11257	-0.0232	-0.07216
A_23_P141954	NM_203344	SERTAD3	SERTA domain containing 3	0.29094	0.1134	0.18124	0.08212	0.17633	0.01277	0.22791	0.12381	0.35507	-0.03233	0.19205	-0.13115	0.0565	0.0805	-0.00187	0.09011	0.08242	-0.17217	-0.0845	-0.19541	-0.33479	-0.18238	-0.08787	-0.0369	-0.13597	-0.1806	-0.36483	-0.44653	-0.31789	-0.58112	-0.0836	-0.23518	0.00845
A_23_P75056	NM_002051	GATA3	GATA binding protein 3	0.2935	0.10522	0.04552	0.05332	0.277	0.40187	0.44045	0.245	-0.23658	0.24169	0.25286	-0.05642	0.20724	0.14145	-0.42416	0.01345	0.25913	-0.0174	-0.27578	-0.27672	-0.72733	-0.49311		-0.4151	-0.03902	-0.26905	-0.49759	-0.2249	-0.60871	-0.69743	-0.36427	-0.14622	-0.3107
A_23_P259673	NM_024915	GRHL2	grainyhead-like 2 (Drosophila)	0.05963	0.10564	0.07799	0.02295	0.39736	0.30511	0.22007	0.10845	-0.01951	-0.03603	0.37625	-0.04219	0.19705	0.24133	-0.04053	-0.11581	0.52571	0.00437	0.12076	-0.08455	-0.35393	-0.4603	-0.31606	-0.26761	0.08115	-0.0277	-0.30407	0.04789	-0.0778	-0.3649	0.04806	-0.00146	0.03506
A_23_P90510	NM_138393	REEP6	receptor accessory protein 6	0.2386	0.07608	0.18026	0.38182	0.32173	0.52492	0.47549	-0.0297	-0.04191	0.30439	0.48156	0.19318	0.67425	0.19732	0.11534	-0.26992	0.38967	0.26596	0.0103	-0.07552	0.00864	-0.10305	-0.09045	-0.14231	-0.14943	0.14037	-0.02699	-0.24325	-0.25616	-0.25186	-0.07113	-0.19669	-0.25168
A_23_P98402	NM_015996	SIDT2	transgelin	0.02373	0.08512	0.20405	0.22365	0.06507	0.30871	0.28796	0.03538	-0.08191	0.08344	0.31839	0.37087	0.1689	-0.06792	0.09538	-0.09842	0.27352	0.00314	0.24737	-0.21015	0.02518	-0.38953	0.03191	0.04123	-0.17891	-0.09575	-0.22642	-0.27349	-0.43768	-0.59752	-0.28932	-0.1464	-0.00138
A_23_P42811	NM_176813	AGR3	anterior gradient homolog 3 (Xenopus laevis)	0.5036	0.16278	0.81046	0.78086	-0.54325	0.97075	0.86563	-0.27199	-0.3253	-0.77328		-0.49532	0.73094	-0.00917	-0.22848	-0.0231	-0.11325	0.15289	-0.3886	-0.38146	-0.58984	-0.4277		-0.66887	-0.32368	-0.663	-0.6917	-0.80163	-0.61993	-0.44643	-0.55922	-0.298	-0.40645
A_23_P119562	NM_001928	CFD	complement factor D (adipsin)	0.14687	0.63339	0.34797	0.08487	0.68616	0.28919	0.31693	0.47899	-0.04096	-0.07899	0.07675	0.28608	0.16842	0.11975	-0.08572	0.08583	0.07041	-0.24947	0.10189	-0.30958	-0.54854	0.13542		-0.22852	-0.3741	0.17937	-0.33095	-0.24704	-0.15089	-0.18149	-0.12445	-0.09283	0.05962
A_23_P91430	NM_007238	PXMP4	peroxisomal membrane protein 4, 24kDa	0.13542	0.2512	0.37547	0.398	0.25135	0.33206	0.1166	0.09113	-0.28014	0.04746	0.11978	0.52824	0.15128	0.06774	-0.03387	-0.00951	-0.22383	-0.65291	-0.56602	-0.05128	-0.23006	-0.29183	-0.21773	-0.23017	-0.49164	0.03511	-0.25299	-0.81905	-0.35852	-0.34088	-0.39857	-0.48627	-0.16973
A_23_P201551	NM_006113	VAV3	vav 3 guanine nucleotide exchange factor	0.07807	-0.14713	-0.10462	0.40084	0.41149	0.40727	0.2034	0.00952	0.21075	-0.23795	0.30506	0.10931	0.3201	-0.342	0.55279	-0.24082	0.04064	-0.12869	-0.41718	-0.85113	-0.65574	-0.50929	-0.86838	-0.25094	-0.87232	-0.49877	-0.54224	0.21538	-0.31856	-1.07008	-0.0919	-0.12616	-0.24765
A_23_P207879	NM_024110	CARD14	caspase recruitment domain family, member 14	0.06792	-0.02615	0.02989	0.40363	0.3649	0.22426	-0.04067	-0.11452	0.11734	0.15508	-0.07326	0.35505	-0.1636	0.10994	0.21164	-0.04655	0.09892	-0.02477	-0.02061	-0.20421	-0.17107	-0.25956	-0.24958	-0.01159	-0.20313	-0.20341	-0.27281	0.02615	-0.20269	-0.1638	-0.07701	-0.15899	-0.02218
A_23_P166336	NM_032262	DKFZp434N035	hypothetical protein DKFZp434N035	0.01941	0.55375	0.60676	0.69474	0.44577	-0.06857	0.20236	0.10598	0.03238	-0.09635	0.28062	0.16006	0.11168	-0.23939	0.29916	0.0328	-0.11884	0.50362	-0.37191	-0.37973	-0.57222	-0.52457	-0.73917	-0.32795	-0.3617	-0.04725	-0.2092	-0.08749	0.16269	-0.31786	0.12871	-0.24365	-0.12445
A_23_P128967	NM_005589	ALDH6A1	aldehyde dehydrogenase 6 family, member A1	0.17348	0.08737	0.04401	-0.08425	0.11415	0.47744	0.03617	-0.00265	0.13509	0.18566	0.40121	0.14161	-0.02871	0.18369	-0.04132	0.22414	0.13053	0.00282	-0.04665	-0.09998	-0.16846	-0.32133	-0.14532	-0.15999	-0.1035	-0.12179	0.03693	-0.02137	-0.04554	-0.27927	-0.16387	-0.00792	-0.13255
A_23_P144925	NM_145000	RANBP3L	RAN binding protein 3-like	0.03291	0.00265	-0.0844	0.00801	-0.09724	0.41142	0.27247	-0.05503	-0.04938	0.30544	0.30229	-0.02753	-0.06295	0.1354	0.06529	0.27671	0.01761	-0.0237	-0.04008	-0.14395	-0.03205	-0.14075	-0.05234	0.00906	-0.17724	-0.1154	-0.08625	-0.1015	-0.10364	-0.03084	-0.07552	-0.16364	-0.05664
A_23_P3111	NM_006821	ACOT2	acyl-CoA thioesterase 2		0.0252	0.16758	0.27759	0.09717	0.41212	0.26313	0.34635	0.1995	0.24743	0.13785	-0.78105	0.21964	0.15867	0.13631	0.4077	-0.00803	0.13991	0.02573		-0.23137	-0.24187	0.33196	-0.25182	-0.36029	-0.49053	-0.32466	0.36362	0.15926	-0.28925	-0.42156	-0.48994	-0.07678
A_23_P7882	NM_021945	SLC22A23	solute carrier family 22, member 23	-0.4158	0.01126	0.20151	0.20492	-0.03973	0.40131	-0.14368	0.02479	0.07381	0.34744	0.2896	0.04014	0.50344	0.71848	0.27524	0.14502	0.1118	0.36872	0.34027	-0.7106	0.00026	-0.50536	0.02843	-0.65914	-0.05557	-0.35789	-0.0774	0.39647	-0.3676	-0.2774	0.0799	-0.09645	-0.07371
A_23_P37399	NM_014216	ITPK1	inositol 1,3,4-triphosphate 5/6 kinase	0.08639	0.35311	0.34605	0.0486		0.18963	0.29965	0.2021	0.30237	-0.04534	0.19523	-0.01718	-0.04586	0.36434	-0.18876	0.00867	0.19139	0.29504	-0.03121	0.31886	-0.1988	-0.35282	-0.23516	-0.30301	-0.12936	-0.14348	0.10483	-0.39867	0.052	-0.19984	0.03295	-0.05383	-0.2897
A_23_P159797	NM_004650	PNPLA4	patatin-like phospholipase domain containing 4	-0.14551	0.20091	0.34819	0.17008	0.21413	-0.09301	-0.02263	0.25811	0.25794	0.0311	0.05637	0.01863	0.03171	0.00163	0.18411	-0.04605	-0.06068	0.56258	-0.2083	0.50894	-0.06732	0.04081	-0.28891	-0.61219	-0.24263	-0.14053	0.33916	-0.38443	-0.66596	-0.06656	-0.11058	-0.48345	-0.31203
A_23_P162746	NM_015974	CRYL1	crystallin, lambda 1	0.33662	0.01407	0.34258	0.21701	0.58262	0.0781	0.15006	0.02212	0.00529	0.13016	-0.12976	-0.18575	0.29639	0.56878	0.15122	0.01126	0.5279	0.21698	-0.4138	-0.29385	-0.30007	-0.09417	-0.28016	-0.06709	-0.05532	-0.19567	0.20429	-0.32632		0.18049	0.00206	-0.39468	0.19947
A_23_P145895	NM_007233	TP53AP1	TP53 activated protein 1	0.24687	0.00049	0.14901	0.07213	0.17666	-0.07923	0.20665	-0.02478	-0.13339	0.40231	0.30849	-0.09714	-0.10222	0.16396	0.22713	-0.08128	-0.26576	0.14983	-0.35909	-0.26074	-0.27405	-0.19231	-0.42397	-0.09081	-0.43622	0.14039	0.28114	-0.50656	-0.10572	0.02836	-0.03742	-0.75749	-0.02664
A_23_P162679	BC001097	EIF4B	eukaryotic translation initiation factor 4B	0.11633	-0.0333	-0.2658	-0.09483	-0.01351	0.30443	-0.11232	0.11583	0.02966	-0.26987	0.18406	0.37619	-0.11105	0.14377	-0.29567	-0.1572	0.20943	0.24744	-0.10982	-0.45901	-0.08758	-0.08606	-0.19454	0.00486	-0.02558	0.01924	0.29834	-0.31973	-0.39933	-0.17994	-0.46758	-0.40471	0.00301
A_23_P128183	NM_002624	PFDN5	prefoldin subunit 5	0.18546	-0.09752	0.0522	0.08016	0.16162	0.1554	0.02236	0.27608	0.12155	-0.00072	0.06231	0.04149	-0.08253	-0.11987	-0.13391	0.03358	-0.12564	0.02434	-0.02536	-0.11739	-0.40432	-0.14273	-0.22291	-0.14202	-0.18561	-0.12382	-0.00578	-0.36809	-0.3774	-0.11237	-0.35296	-0.20142	0.01765
A_23_P110122	NM_004354	CCNG2	cyclin G2	-0.02404	-0.10624	0.13997	-0.1213	0.51499	-0.13524	0.1184	0.09296	-0.03667	0.00239	0.73372	0.00467	0.08934	0.49483	0.32339	0.06937	0.21821	-0.03956	-0.1023	-0.59365	-0.1036	-0.55054	-0.23776	0.11617	0.07189	-0.13321	0.05438	-0.21839	-0.35285	-0.27328	-0.04242	-0.13822	0.27334
A_23_P204850	NM_000321	RB1	retinoblastoma 1	-0.22836	0.23317	0.00962	-0.46096	0.48205	0.21353	0.10238	0.07954	0.22515	0.12663	0.39791	-0.21176	0.16491	0.12237	0.29508	0.09916	0.70153	0.31867	-0.13264	-0.31865	-0.34481	-0.65371	-0.93694	-0.16157	-0.35276	-0.03406	0.20996	-1.53708	-0.92443	-1.35123	0.13587	-0.05716	0.38549
A_23_P78265	NM_004138	KRT33A	keratin 33A	0.07127	0.26466	0.05947	0.1656	-0.12988	0.26459	-0.07151	0.04845	0.12332	0.22751	-0.12818	0.07434	0.29367	0.02437	-0.20117	0.09955	0.19311	0.2896	0.14703	-0.07463	-0.46294	-0.42499		-0.16707	-0.2114	0.42755	0.2146	0.01475	-0.37791	-0.50543	0.01356	-0.16922	0.15937
A_23_P136424	NM_022772	EPS8L2	EPS8-like 2	-0.25067	-0.01543	0.4515	0.09188	0.20708	0.14562	0.11917	0.21606	0.23828	0.04125	0.23161	0.12598	0.20167	0.32123	-0.28977	0.21989	0.12037	0.2527	-0.13243	-0.26299	-0.36513	-1.0824	-0.78973	0.0666	0.00981	0.38985	0.09672	-0.21834	-0.56418	-0.19547	0.10463	-0.35048	0.01523
A_23_P10761	NM_022772	EPS8L2	EPS8-like 2	-0.28415	-0.05454	0.43297	0.0813	-0.02632	0.15765	0.10264	0.21398	0.23177	0.02119	0.23588	0.11305	0.18809	0.32696	-0.27778	0.21599	0.13392	0.26326	-0.13341	-0.27592	-0.34062	-1.13241	-0.81253	0.08148	0.00134	0.38025	0.10781	-0.2398	-0.52811	-0.22018	0.08764	-0.3612	0.01152
A_23_P258862	NM_145341	PDCD4	programmed cell death 4 (neoplastic transformation inhibitor)	-0.00044	0.40842	0.01085	0.02651	0.50319	0.43704	0.04207	0.17976	-0.09621	0.13128	0.41798	0.18551	0.18538	-0.01271	0.07706	0.59863	0.02387	0.50359	0.20674	-0.43029	-0.45293	-0.46602	-0.53014	-0.16987	0.18789	0.13566	0.02799	-0.08665	-0.0768	-0.12521	-0.49907	0.11646	-0.57482
A_23_P124113	NM_203468	ENTPD2	ectonucleoside triphosphate diphosphohydrolase 2	0.02954	-0.0509	-0.0137	-0.01092	0.60957	0.05724	0.20237	0.17065	-0.09376	0.11211	0.30152	-0.01939	0.22223	-0.00926	-0.0695	-0.03854	0.12601	-0.12543	0.26065	-0.2585	-0.20874	-0.31102	-0.30157	0.05007	0.02394	-0.00085	0.3033	-0.41634	-0.11188	-0.0363	-0.32631	-0.06082	-0.03849
A_23_P93562	NM_014454	SESN1	sestrin 1	0.04204	-0.00643	-0.01288	-0.24429	0.10992	-0.03138	0.1352	0.30991	-0.0609	-0.0708	0.20753	0.35475	0.16886	-0.08169	0.47662	0.2433	0.03821	0.18663	0.13035	-0.25034	-0.12075	0.01813	-0.28279	-0.03	-0.01346	0.02364	0.46708	-0.00637	-0.21621	-0.16136	0.10259	-0.07646	-0.02898
A_23_P110957	NM_001452	FOXF2	forkhead box F2	0.02205	-0.01255	-0.06513	-0.05002	-0.05983	-0.23402	-0.05463	-0.07574	-0.05425	-0.22618	-0.00481	0.0691	-0.16248	-0.2632	-0.2378	-0.1526	-0.14308	-0.10994	-0.06198	0.30267	0.32586	0.29641	0.06826	0.45075	0.22628	0.76761	0.42864	-0.04941	0.25775	-0.11846	-0.01448	-0.12711	-0.02729
A_23_P57709	NM_013363	PCOLCE2	procollagen C-endopeptidase enhancer 2	-0.17591	-0.0773	-0.39965	-0.28482	-0.06037	-0.30309	-0.21089	-0.19051	-0.1179	-0.20308	-0.07567	-0.11832	0.40547	-0.41902	-0.38054	-0.21982	-0.18044	-0.40913	-0.12241	0.53362	0.45139	0.31268	1.00436	1.0469	0.00589	0.75916	0.13945	0.0696	0.21894	-0.26797	-0.19108	0.24881	0.36324
A_23_P73097	NM_003702	RGS20	regulator of G-protein signaling 20	-0.13838	0.01411	-0.29086	-0.05913	-0.23867	-0.11289	-0.11181	-0.14945	-0.13485	-0.06682	-0.06832	-0.10523	-0.19026	-0.17485	-0.02472	-0.14392	0.03229	-0.28163	0.02141	0.22504	0.17825	0.0257	0.37057	0.21653	0.00851	0.17036	0.73063	-0.02312	0.52127	-0.08155	0.3327	0.00295	-0.10749
A_23_P61236	NM_170587	RGS20	regulator of G-protein signaling 20	-0.01853	0.05325	-0.06008	0.05532	-0.12929	-0.06955	-0.01	0.00582	-0.07816	-0.11795	-0.1073	-0.13942	-0.04484	-0.02898	-0.03073	-0.07193	-0.1456	-0.06952	-0.04106	0.19885	0.16312	0.11221	0.36242	0.20485	0.09719	0.18088	0.70787	0.00524	0.49442	0.00865	0.33067	0.20768	0.00259
A_23_P25229	NM_003651	CSDA	cold shock domain protein A	-0.14834	0.16665	-0.32789	-0.15055	-0.15592	-0.23374	-0.47078	0.09839	-0.04114	-0.14203	-0.28769	0.03286	-0.06854	0.04169	-0.06719	-0.24083	-0.04535	-0.13231	-0.09855	0.12007	-0.04505	0.46211	0.20272	0.07006	0.19547	0.47367	0.50537	0.13618	0.124	-0.06341	-0.12004	0.32123	-0.00125
A_23_P79622	NM_016105	FKBP7	FK506 binding protein 7	0.0832	-0.02854	-0.13926	0.31999	-0.09264	-0.23267	0.13898	0.10985	-0.08326	-0.12898	-0.14359	-0.01365	-0.02608	0.01604	-0.07846	0.1742	0.00981	-0.1282	0.14762	0.03795	0.40229	0.37336	0.17847	0.30773	0.24018	0.35942	0.3769	-0.05033	0.08358	0.39831	0.26995	0.28966	0.22859
A_23_P60971	NM_178123	SESTD1	SEC14 and spectrin domains 1	-0.07271	-0.0297	-0.09268	0.01788	-0.1768	-0.38883	0.07349	0.05258	-0.00465	0.0111	-0.21297	-0.10382	-0.03642	0.09783	0.08425	-0.11631	-0.11979	-0.11179	-0.0225	-0.07925	0.24223	0.24652	-0.09773	0.41596	0.27416	0.49124	0.12047	-0.05121	0.19219	0.18878	0.09845	0.28642	0.01957
A_23_P215517	AF111113	KLHL7	kelch-like 7 (Drosophila)	0.04963	-0.04884	-0.19113	0.12332	-0.21529	-0.01006	-0.1822	-0.35103	-0.30029	0.01491	0.05192	-0.18418	-0.10544	-0.36447	0.05269	-0.10808	-0.05072	-0.19658	0.04711	0.3682	0.03555	0.26641	0.25724	0.06727	0.20834	0.3413	0.23737	0.19473	0.05161	0.08524	0.08671	0.14379	-0.01686
A_23_P9135	NM_033655	CNTNAP3	contactin associated protein-like 3	0.05718	-0.00762	0.031	0.0714	-0.08118	-0.06108	0.04647	-0.02039	0.01088	-0.12396	-0.01158	0.00114	0.03857	-0.10503	-0.06241	-0.01303	-0.0851	-0.04726	0.00407	0.23854	0.01828	0.28668	0.32411	0.05905	0.14871	0.44243	0.06541	0.31812	-0.01175	0.42763	0.20414	0.07011	0.09459
A_23_P154889	NM_000100	CSTB	cystatin B (stefin B)	-0.03931	-0.08564	0.06345	0.06596	0.03293	-0.26456	-0.01349	-0.34153	-0.27604	-0.0041	-0.16997		-0.20473	-0.00314	-0.33834	-0.04719	-0.2351	0.19616	-0.00632	0.3395	-0.00677	0.40257	0.81432	-0.00347	0.16469	0.28801	0.06738	0.15477	-0.07762	0.0092	0.02934	0.31718	-0.17429
A_23_P134176	NM_000636	SOD2	superoxide dismutase 2, mitochondrial	-0.09958	-0.27535	-0.36671	-0.15972		-0.31306	-0.22365	-0.12495	-0.16166	-0.55369	-0.39941	-0.17525	-0.28399	-0.57979	-0.22804	-0.16067	-0.20844	-0.22933	0.28461	0.0328	-0.11681	1.11868	1.47065	0.4249	0.43331	0.19559	0.21412	-0.16968	-0.5378	-0.11185	0.14362	0.46069	-0.05492
A_23_P2492	NM_001734	C1S	complement component 1, s subcomponent	-0.22405	0.0052	-0.42174	-0.22215	-0.49283	-0.38805	-0.16815	-0.16104	-0.0668	-0.22017	-0.17563	-0.17247	-0.05988	-0.41508	-0.11651	-0.15909	-0.06528	-0.3785	-0.07437	-0.03267	-0.06877	1.36561	1.15924	0.99284	0.79283	0.27516	-0.16031	-0.37693	-0.37546	-0.2027	0.22134	0.83879	0.33878
A_23_P1691	NM_002421	MMP1	matrix metallopeptidase 1 (interstitial collagenase)	0.02425	-0.01686	-0.17644	-0.02483	-0.14003	-0.15942	0.01196	-0.00877	-0.13215	-0.06461	0.0044	-0.12712	-0.11146	-0.22654	-0.10894	-0.04759	-0.05155	-0.21521	-0.1624	0.15577	-0.04915	0.62319	0.6542	0.67689	0.62416	1.49253	-0.01132	-0.15025	-0.11168	-0.01931	0.01494	0.00293	-0.01347
A_23_P114034	NM_001733	C1R	complement component 1, r subcomponent	0.0055	-0.023	-0.08551	0.06265	0.07924	-0.223	0.23139	0.15638	-0.1147	0.2436	-0.20012	-0.07776	-0.04138	-0.15802	-0.13746	-0.05686	-0.12548	-0.17904	-0.0684	0.0347	0.22731	1.10226	1.1286	0.85493	0.84102	0.33426	-0.15242	-0.21307	-0.01007	0.10537	0.20794	0.32773	0.23761
A_23_P145504	NM_004100	EYA4	eyes absent homolog 4 (Drosophila)	-0.21899	-0.04013	-0.30573	-0.1282	-0.1973	-0.04841	-0.1896	-0.24049	-0.00016	-0.18023	-0.04531	-0.05795	-0.23975	-0.15622	-0.13845	0.06283	-0.10886	-0.10276	-0.10838	-0.15938	0.33163	0.72836	0.44533	-0.08515	0.06879	0.59017	-0.256	-0.26377	0.21813	-0.1585	0.01131	-0.20274	-0.14351
A_23_P112026	NM_002164	IDO1	indoleamine 2,3-dioxygenase 1	0.11901	-0.02497	0.05017	0.21868	-0.01614	-0.04564	0.11416	0.04636	-0.01868	0.02524	0.04496	0.0316	0.02114	0.06644	-0.02198	0.02967	-0.05131	0.02428	-0.04852	0.09373	0.13357	0.07316	1.03066	0.36557	0.06582	0.51792	0.02072	-0.0361	0.06248	0.14838	0.97273	0.34365	0.18133
A_23_P259189	NM_013943	CLIC4	chloride intracellular channel 4	-0.01335	0.02562	-0.41363	0.16085	-0.00675	-0.0159	0.02086	-0.13477	0.05593	0.19496	-0.25854	-0.15134	0.21099	-0.24466	-0.15815	-0.32393	0.07609	-0.09978	0.02773	0.34651	0.29754	0.10396	0.33188	0.11602	0.21365	0.04129	0.02187	0.34142	0.09905	-0.56482	0.11384	0.51745	0.12388
A_23_P166797	NM_022147	RTP4	receptor (chemosensory) transporter protein 4	0.00619	-0.10785	-0.20561	-0.18016	-0.12315	-0.28691	-0.11032	-0.11537	0.24406	0.21807	-0.08247	-0.13573	-0.21136	-0.2196	-0.28776	-0.07744	-0.16823		-0.13189	0.44913	0.09533	0.05211	0.06576	0.41658	0.56043	0.52608	-0.31401	0.42558	0.00266	-0.12737	0.43306	0.90304	0.30444
A_23_P111593	NM_004227	CYTH3	cytohesin 3	-0.04363	0.03199	-0.16785	0.07162	-0.21969	-0.03474	0.06626	0.22113	0.021	0.0945	-0.01681	-0.18959	-0.10078	-0.1547	-0.01827	0.09109	-0.1079	0.20539	0.08271	0.24825	0.20429	0.43546	0.08304	0.05499	0.39467	0.52569	0.08031	0.356	0.11193	0.05447	0.16019	0.32186	0.32637
A_23_P47867	NM_003622	PPFIBP1	PTPRF interacting protein, binding protein 1 (liprin beta 1)	-0.0394	0.09148	-0.30584	0.02297	-0.07553	0.10124	0.21471	0.06118	-0.11262	0.038	0.09733	-0.03012	0.10415	-0.2245	0.04475	-0.13899	0.03454	-0.41232	-0.05636	0.2602	0.05914	0.21888	0.1898	0.18632	0.29632	0.80938	0.05146	0.25425	-0.2728	0.10021	0.06211	0.37992	0.16065
A_23_P11244	NM_022368	PJA1	praja ring finger 1	-0.21417	0.14029	-0.12308	0.04243	0.13591	-0.17364	0.18154	0.15926	0.0428	0.01157	-0.02316	-0.10057	0.02246	-0.31628	0.0294	-0.44206	-0.04925	0.1266	0.05756	0.25462	0.2494	0.27767	0.02133	0.15066	0.18094	0.26275	0.02248	0.36016	0.02235	0.08933	0.36584	0.26843	0.13841
A_23_P209978	NM_003385	VSNL1	visinin-like 1	-0.17165	-0.05606	-0.3065	-0.25695	-0.5924	-0.25699	-0.09523	-0.07579	0.03671	-0.1734	0.00292	0.25823	-0.19556	-0.26321	-0.20656	0.01261	-0.04293	-0.20517	-0.18015	-0.12492	0.00522	-0.09592	-0.04576	-0.00535	1.04617	0.70929	0.29167	0.38776	-0.04583	0.012	0.64538	0.72565	-0.03842
A_23_P216278	NM_018482	ASAP1	ArfGAP with SH3 domain, ankyrin repeat and PH domain 1	-0.19692	0.00115	-0.17881	-0.41889	-0.20467	-0.03239	0.10849	-0.22077	-0.07775	-0.0569	-0.02815	-0.15466	-0.03932	0.1434	0.09552	-0.03169	0.07751	-0.18296	0.05115	0.2582	0.37996	0.3358	0.04587	0.17343	0.09912	0.40324	-0.04186	0.25312	-0.0609	-0.10135	0.01629	0.0945	0.29694
A_23_P49724	NM_005497	GJC1	gap junction protein, gamma 1, 45kDa	-0.13053	0.07748	-0.08159	-0.06461	-0.16212	0.24515	-0.13112	-0.10901	-0.12391	-0.00175	-0.089	-0.06888	-0.14826	-0.25918	0.06278	-0.01441	-0.12464	-0.20376	0.02694	0.38519	0.25864	0.20875	0.10795	0.26721	0.4068	0.21171	-0.01486	0.28215	0.19227	-0.13394	0.20208	0.05962	0.4249
A_23_P211015	NM_017447	C21orf91	chromosome 21 open reading frame 91	-0.23319	0.06325	-0.19002	0.02005	-0.07928	0.00275	0.20937	0.18301	0.02737	0.03762	0.0609	-0.04491	0.15598	-0.27126	-0.17149	0.21631	-0.11837	-0.21878	-0.14567	-0.05004	0.16865	0.35658	0.0631	0.26804	0.57543	0.14236	-0.06928	0.43089	0.25038	0.07887	0.37969	0.42501	0.3758
A_23_P169978	AB033107	ZNF608	zinc finger protein 608	-0.06832	-0.01088	-0.33115	0.16827	-0.34415	0.18603	0.00466	-0.01576	0.04596	0.128	-0.11775	-0.10761	0.11256	-0.3644	0.06822	0.31448	-0.05403	-0.25391	0.01474	-0.12604	0.16119	0.11046	-0.07655	0.46493	0.49526	0.12388	-0.2237	0.54282	0.17188	0.47578	0.07175	0.51379	0.28746
A_23_P97123	BC007072	ANKRD26L1	ankyrin repeat domain 26-like 1	-0.21568	0.07071	0.06032	0.02091	-0.05094	-0.05194	0.15999	-0.1849	-0.00514	0.01511	-0.00684	-0.0713	0.01443	0.07909	0.06483	-0.00919	-0.14455	-0.36713	-0.01496	0.03844	0.12494	0.24936	-0.09854	0.60378	0.55757	-0.03384	-0.15072	0.25006	0.21023	0.30032	0.09891	0.55299	0.19546
A_23_P34794	NM_172164	NASP	nuclear autoantigenic sperm protein (histone-binding)	-0.21456	-0.16369	-0.15896	0.11234		-0.08783	0.20146	-0.0889	-0.21191	0.13946	0.07941	-0.12792	-0.34367	-0.28052	-0.22338	-0.04703	0.03037	-0.44521	-0.05776	0.02969	0.14774	0.3262	-0.08009	0.1242	0.58864	-0.02222	-0.11254	0.15945	0.08344	0.14268	0.13378	0.33813	0.31431
A_23_P146347	NM_017645	HAUS6	HAUS augmin-like complex, subunit 6	-0.10731	0.02802	-0.20713	-0.29521	0.06974	0.02205	0.02556	0.19098	-0.00457	0.23394	-0.01034	-0.49617	-0.11729	-0.14775	-0.12637	-0.09418	0.0095	-0.10164	0.06292	-0.06736	0.27101	0.19271	0.19344	0.17387	0.24966	-0.03178	0.16607	-0.01684	0.47831	0.1853	0.10475	0.39758	0.02203
A_23_P96008	NM_006785	MALT1	mucosa associated lymphoid tissue lymphoma translocation gene 1	-0.19681	0.05913	-0.38675	-0.13911	-0.07528	0.00142	0.29998	-0.00461	-0.17784	0.01993	-0.13217	-0.14187	-0.22516	-0.28973	-0.0273	-0.11299	-0.05702	-0.11074	-0.07376	-0.1431	0.22974	0.20006	0.72174	0.3473	-0.00297	0.09411	0.25575	0.17769	0.37799	0.30341	0.16624	0.25684	0.17067
A_23_P452	NM_006182	DDR2	discoidin domain receptor tyrosine kinase 2	-0.04903	0.02846	-0.1596	0.00062	-0.33958	0.0752	0.148	0.20904	0.11102	0.10137	0.0836	0.15577	0.21283	-0.00399	0.05724	0.16999	0.15189	-0.11591	0.05969	-0.0262	0.32184	0.6607	0.32883	0.35963	0.3375	0.13787	-0.0678	0.09775		0.17328	0.08425	0.23743	0.38587
A_23_P128613	NM_024089	KDELC1	KDEL (Lys-Asp-Glu-Leu) containing 1	-0.15266	-0.02146	-0.21244	-0.18719	0.07277	0.29594	0.04158	0.05081	0.11455	0.10328	-0.10815	0.0975	0.02439	-0.31761	0.08048	0.10478	-0.05476	-0.20286	0.02381	-0.08834	0.40861	0.5241	0.35496	0.01923	0.14394	0.18706	0.20133	0.1881	0.36015	0.48263	-0.02043	-0.0038	0.16103
A_23_P134085	NM_173515	CNKSR3	CNKSR family member 3	-0.13252	0.09677	-0.45392	-0.15882	-0.25381	-0.81516	0.15089	0.0325	-0.06829	-0.5891	-0.17817	-0.19489	0.2095	-0.06747	0.04017	-0.42461	-0.0437	-0.24496	0.11501	-0.09099	0.24011	0.08252	0.31666	0.26289	0.39798	0.19747	-0.06493	0.40526	0.04696	0.71978	0.08267	0.04564	0.13753
A_23_P12523	NM_005426	TP53BP2	tumor protein p53 binding protein, 2	-0.49737	0.16123	-0.36515	-0.38663	0.03977	-0.03363	-0.01837	-0.23654	0.0327	0.12604	-0.11222	0.0155	0.03571	0.17956	0.1158	-0.14342	0.04661	-0.22962	-0.15437	-0.099	-0.01601	0.37003	0.12945	0.46494	0.2711	-0.0724	0.04853	0.32098	-0.02813	0.66386	0.05227	0.19646	0.03176
A_23_P202004	NM_020200	PRTFDC1	phosphoribosyl transferase domain containing 1	0.05619	-0.10382	-0.14093	-0.22775	-0.1069	-0.12977	-0.26728	-0.19798	-0.02171	-0.25829	-0.1424	0.00148	-0.38234	-0.35491	-0.26166	-0.18318	0.00731	-0.28689	-0.05163	0.6785	-0.08669	0.29439	0.29665	0.59896	-0.07315	-0.27626	-0.40469	-0.25271	0.09336	0.35712	-0.26915	0.7686	0.41645
A_23_P115605	NM_020824	ARHGAP21	Rho GTPase activating protein 21	-0.29642	-0.05024	-0.23873	-0.35448	-0.13416	-0.07179	-0.11202	-0.10904	-0.01095	-0.24053	-0.1134	-0.23574	-0.25414	-0.02554	-0.17658	-0.00534	0.07681	0.26487	0.15718	0.19939	0.11161	0.18901	0.14103	0.25418	0.23168	-0.16529	0.1623	0.17447	0.33162	0.07314	0.06403	0.505	0.38662
A_23_P31866	NM_080651	MED30	mediator complex subunit 30	-0.2957	-0.19681	-0.22073	-0.46526	0.23074	-0.04489	0.12527	-0.24823	0.01835	-0.25816	0.09052	-0.15269	-0.13349	0.12033	-0.16359	-0.251	0.15453	-0.07208	-0.13464	0.15688	0.136	0.11312	-0.05015	0.20713	0.09456	0.41291	0.03275	0.09143	0.41782	0.03213	0.59547	0.19205	-0.00574
A_23_P28169	NM_152522	ARL6IP6	ADP-ribosylation-like factor 6 interacting protein 6	-0.11033	-0.10423	-0.13872	-0.2566	0.27176	-0.05361	-0.08533	0.06396	-0.06255	-0.30589	0.10018	-0.16642	-0.13826	-0.2072	0.20045	-0.28346	0.4993	0.00421	0.27764	0.29022	-0.01591	0.05279	-0.09157	0.0675	0.03716	0.09578	0.03254	0.24274	0.42669	0.57801	0.17126	0.28467	0.15052
A_23_P51805	NM_206886	CCDC18	coiled-coil domain containing 18	-0.42694	-0.08042	-0.37455	-0.25772	0.44417	-0.01788	-0.09314	0.25284	0.03193	-0.01468	0.01246	-0.26449	0.11868	-0.21781	-0.04325	-0.17836	-0.01533	-0.45841	-0.05059	0.22566	0.17873	0.1512	0.05438	-0.13197	0.14986	0.14464	-0.06981	0.3697	0.07584	0.25305	0.14201	0.39312	0.05166
A_23_P83134	NM_002048	GAS1	growth arrest-specific 1	-0.16705	-0.11853	-0.33621	-0.24878	-0.04829	-0.37363	-0.17228		-0.21432	-0.37872		-0.19665	-0.29007	-0.412	-0.3488	-0.05849	0.08235	-0.37058	-0.20344	-0.28099	0.28077	0.58871	0.37757	0.17726	0.54149	-0.27297	-0.10656	0.17858	0.40759	-0.23619	-0.26084	-0.03425	0.02867
A_23_P83028	NM_021111	RECK	reversion-inducing-cysteine-rich protein with kazal motifs	-0.395	-0.10041	-0.22737	-0.32031	-0.32376	-0.28688	-0.4613	0.02224	0.00427	-0.26867	-0.30385	-0.19216	-0.52597	-0.17669	-0.26092	-0.14347	-0.11153	-0.14035	-0.17186	-0.06382	0.17191	0.27567	0.20693	0.18356	0.22349	-0.23995	-0.09889	0.07564	0.08626	0.08859	-0.15495	-0.31297	0.10158
A_23_P74290	NM_052942	GBP5	guanylate binding protein 5	-0.17107	-0.10188	-0.14389	-0.0924	-0.12022	-0.22227	-0.08612	-0.06905	-0.20608	-0.20992	-0.06936	-0.09121	-0.15008	-0.23679	-0.21683	-0.0306	-0.20251	-0.22572	0.44736	-0.15915	0.13879	0.22049	0.42022	-0.05153	-0.04059	-0.12279	-0.16173	-0.2324	0.65804	-0.05185	-0.04995	0.18303	-0.09992
A_23_P134953	NM_001122	ADFP	adipose differentiation-related protein	-0.398	-0.06693	-0.13591	-0.38251	-0.22629	-0.01369	-0.10132	-0.18401	-0.31477	0.15289	-0.50233	0.03311	-0.54896	-0.20092	-0.54176	-0.31746	-0.2693	-0.58135	-0.11266	-0.09006	0.14672	0.60417	0.65029	0.13643	0.17773	-0.07884	-0.93799	0.11966	0.62399	0.30214	0.03668	0.58908	-0.20098
A_23_P20683	NM_014878	KIAA0020	KIAA0020	-0.24223	-0.08006	-0.16269	-0.18733	-0.02964	-0.16401	-0.18619	-0.12004	-0.28911	-0.09847	-0.33298	0.17369	-0.36023	-0.45513	-0.42176	-0.16489	-0.11842	-0.33754	-0.17074	0.01231	0.01242	0.48886	0.45785	0.18396	0.28058	-0.16375	0.05321	0.18001	0.43211	-0.02873	0.62715	0.42771	0.03623
A_23_P43490	NM_058197	CDKN2A	cyclin-dependent kinase inhibitor 2A (melanoma, p16, inhibits CDK4)	-0.18142	-0.21091	-0.06317	0.11549	-0.05729	-0.08929	-0.35713	-0.36847	-0.05092	0.11096	-0.34786	0.09261	-0.27447	-0.23495	-0.27041	-0.07106	-0.19897	-0.34071	0.14062	0.58517	0.36585	0.19505	0.81886	0.43731	0.3101	-0.05645	-0.31638	0.35585	0.53782	-0.04622	0.15303	0.7446	-0.43152
A_23_P9455	NM_022490	POLR1E	polymerase (RNA) I polypeptide E, 53kDa	-0.00994	-0.07226	-0.16279	-0.1469	-0.11304	-0.00477	-0.03067	-0.04586	-0.04129	0.00731	-0.24378	0.00783	-0.38223	-0.2529	-0.18409	-0.08024	-0.04608	-0.18487	0.09099	0.0648	-0.08105	0.09061	0.54378	0.20317	0.30992	0.09487	0.16261	0.3213	0.63578	-0.02228	0.05182	0.27661	-0.34839
A_23_P32253	NM_005384	NFIL3	nuclear factor, interleukin 3 regulated	0.25051	-0.17901	-0.28673	-0.15157	-0.23465	-0.23625	-0.08588	0.08016	-0.04079	-0.17249	-0.14341	-0.14316	-0.28872	-0.3212	-0.18044	-0.64315	0.00316	-0.204	-0.11302	0.11032	0.20856	0.43249	0.45309	0.21891	0.18653	-0.10684	0.18695	0.40227	0.34248	-0.03229	0.19445	0.29923	0.06014
A_23_P7827	AF086130	FAM26F	family with sequence similarity 26, member F	0.04331	-0.06761	-0.27841	-0.16626	-0.37737	-0.20407	-0.15055	0.0203	-0.09792	-0.29482	-0.11244	-0.16883	-0.08352	-0.36408	-0.19548	-0.14945	-0.16484	-0.03842	-0.34096	0.09103	-0.14619	-0.02019	0.06461	0.41926	0.31301	-0.12516	-0.23056	0.56232	-0.21706	-0.09748	-0.00698	0.51205	0.06642
A_23_P251825	NM_001550	IFRD1	interferon-related developmental regulator 1	-0.25795	-0.21662	-0.38803	-0.20429	-0.46992	-0.25656	-0.14375	-0.1623	0.0258	0.07776	-0.22998	-0.14021	-0.2953	-0.53087	0.06182	-0.16371	-0.20832	-0.05771	-0.01883	-0.07659	-0.22403	0.16856	0.02365	0.45708	0.44321	-0.16759	-0.26289	0.44714	0.43028	-0.14447	0.05974	0.27152	0.00677
A_23_P64119	NM_152314	C11orf69	Homo sapiens chromosome 11 open reading frame 69 (C11orf69), mRNA [NM_152314]	-0.20737	-0.02301	-0.25654	-0.2543	-0.36467	-0.17202	0.02611	-0.0059	-0.05683	-0.143	-0.011	-0.20956	-0.16573	-0.28401	-0.14964	-0.15245	-0.33007	-0.1996	-0.20497	-0.09136	-0.05927	0.22902	-0.003	0.22128	0.27005	0.23372	-0.28296	0.56603	0.34735	-0.1621	0.01163	-0.00279	0.02923
A_23_P36496	NM_016836	RBMS1	RNA binding motif, single stranded interacting protein 1	-0.2911	0.05273	-0.01851	-0.04083	-0.36891	-0.21745	-0.04335	-0.22458	-0.05241	0.12026	-0.10342	0.08582	-0.15049	-0.09359	-0.07885	0.03552	0.00388	-0.11734	0.13316	0.2366	-0.38387	0.32687	0.07147	0.15101	0.40214	0.17559	0.08174	0.3633	0.23654	-0.20321	0.21648	0.25931	0.30393
A_23_P163467	NM_207380	C15orf52	chromosome 15 open reading frame 52	-0.90078	-0.46781	-0.41139	0.23473	-0.242	-0.6805	-0.61324	-0.60255	-0.40867	-0.06933	-0.65827	-0.38122	-0.5882	-0.07272	-0.20053	-0.55381	-0.57361	-0.34546	-0.01041	0.46517	0.15729	0.36587	-0.81985	0.08986	0.39383	-0.19774	-0.34909	0.53435	0.57976	-1.0576	0.17362	0.30568	0.70148
A_23_P34915	NM_004024	ATF3	activating transcription factor 3	-0.37502	-0.08508	-0.42984	-0.35255	-0.13218	-0.06156	-0.45323	-0.65752	-0.16783	-0.10294	-0.10055	-0.56197	0.11792	-0.94221	-0.53578	-0.44271	-0.46052	0.35052	-0.16617	-0.09551	-0.059	0.23706	0.19439	-0.00479	0.05708	-0.0872	-0.5008	0.65563	0.58238	-0.74285	0.16616	0.05695	0.02143
A_23_P106925	NM_021615	CHST6	carbohydrate (N-acetylglucosamine 6-O) sulfotransferase 6	-0.1181	-0.13171	-0.26582	-0.33677	-0.0147	-0.32392	-0.31635	-0.2239	-0.06094	-0.36819	-0.10942	-0.18547	-0.32183	-0.3669	-0.38253	-0.19118	0.10088	-0.15791	-0.26359	-0.06603	0.11633	-0.20419	-0.02492	0.61782	-0.32893	-0.13084	-0.26585	-0.13788	0.31243	-0.22247	-0.24951	0.51617	-0.01887
A_23_P213695	NM_013982	NRG2	neuregulin 2	-0.1281	-0.06847	-0.30332	-0.23733	-0.3622	-0.1565	-0.02968	-0.20893	-0.17914	-0.19162	0.0039	-0.22057	-0.15185	-0.28066	-0.11907	-0.30882	-0.17662	-0.20432	-0.26061	-0.09941	-0.00786	0.0144	-0.13797	0.24387	0.012	-0.07983	-0.15137	0.03655	0.31493	-0.13477	-0.09256	-0.0371	-0.10606
A_23_P137514	NM_006469	IVNS1ABP	influenza virus NS1A binding protein	-0.42325	-0.32277	-0.34892	-0.55407	-0.28284	-0.346	-0.40108	-0.34649	-0.46373	-0.0501	-0.00233	-0.28167	-0.67017	-0.36313	-0.3022	-0.07452	-0.14956	-0.65935	-0.33143	-0.70241	0.37727	-0.03706	-0.09587	-0.08116	0.02835	-0.06358	-0.05794	0.16368	0.0003	0.52317	-0.33316	-0.17441	0.0101
A_23_P108574	NM_005813	PRKD3	protein kinase D3	-0.60618	-0.11763	-0.64448	-0.48904	-0.46293	-0.2613	-0.34414	-0.29378	-0.19391	-0.0115	-0.36321	-0.41011	-0.32337	-0.74604	-0.05606	-0.47436	-0.21545	-0.43254	-0.07569	-0.45671	0.28956	0.06847	-0.15845	0.17438	0.0595	0.30929	-0.05973	0.20229	0.07022	0.06316	-0.05432	0.09733	0.21615
A_23_P34766	NM_004559	YBX1	Y box binding protein 1	-0.24866		-0.48366	-0.45426	-0.54048	-0.24485	-0.29786	-0.16189	-0.25173	-0.06057	-0.14137		-0.30382	-0.32096	-0.25679	-0.29188	-0.20187	-0.16496	-0.268		0.00138	0.07936	-0.01814	0.21322	0.21917	0.09769	-0.00177	0.33005	-0.13533	0.24128	-0.06449	0.02955	0.10156
A_23_P50096	NM_001071	TYMS	Homo sapiens thymidylate synthetase (TYMS), mRNA.	-0.51471	-0.10511	-0.45554	-0.52247	-0.39259	-0.33962	-0.29317	0.02151	-0.26349	-0.12077	-0.32604	-0.52745	-0.40925	-0.44915	0.10209	-0.30228	-0.5151	-0.68556	-0.14468	0.03561	0.20623	-0.16633	-0.14345	-0.00956	-0.02617	-0.13188	0.01293	0.28353	0.23249	0.07106	-0.11806	-0.17792	-0.23748
A_23_P58396	NM_016205	PDGFC	platelet derived growth factor C	-0.39925	-0.29116	-0.59719	-0.32108	-0.61226	-0.2139	-0.23524	-0.56092	-0.71372	-0.15072	-0.39382	-0.54123	-0.16573	-0.72106	-0.10839	-0.66918	-0.65077	-0.83647	-0.32051	-0.26652	0.06631	-0.14217	-0.03596	-0.5985	0.35191	-0.20742	-0.05247	0.42717	0.37383	0.33228	-0.14001	0.01837	-0.10484
A_23_P78311	NM_031216	SEH1L	SEH1-like (S. cerevisiae)	-0.40504	-0.2127	-0.46563	-0.49913	-0.37363	-0.36495	-0.05047	-0.45953	-0.34643	-0.09748	-0.05329	-0.09926	-0.39382	-0.69114	-0.10425	-0.28831	-0.47693	-0.30543	-0.08525	0.07348	-0.04549	-0.21819	-0.17352	-0.11092	0.14522	0.13856	0.02604	0.47665	-0.07464	-0.10927	0.05287	-0.01327	-0.02305
A_23_P207940	NM_080422	PTPN2	protein tyrosine phosphatase, non-receptor type 2	-0.27273	-0.25972	-0.3588	-0.39146	-0.35321	-0.3111	-0.27898	-0.4554	-0.21968	-0.26742	0.00824	-0.07105	-0.28276	-0.43714	-0.02087	-0.27381	-0.27393	-0.01465	-0.24172	0.15053	0.21998	-0.39585	-0.12472	0.01061	0.06578	0.10141	0.03684	0.64638	-0.02454	-0.13254	-0.04106	0.05182	0.05357
A_23_P210763	NM_000214	JAG1	jagged 1 (Alagille syndrome)	-0.49739	-0.48036	-0.53844	-0.89912	-0.66206	-0.98517	-0.36527	-0.48171	-0.71081	-0.23192	0.0222	0.08743	-0.94624	-0.75217	-0.82081	-0.49362	-0.34403	-1.11593	-0.57105	0.15427	0.25323	-0.32487	-0.39343	0.17564	-0.02881	0.12925	0.24014	0.23427	-0.70067	0.10715	0.23961	0.35135	0.1234
A_23_P41327	NM_017816	LYAR	Ly1 antibody reactive homolog (mouse)	-0.33146	-0.06747	-0.31504	-0.54229	-0.18667	-0.06029	-0.44606	-0.04699	-0.13701	-0.37955	-0.11428	-0.22767	-0.25774	-0.34128	-0.09897	-0.27068	-0.12728	-0.4076	-0.2313	-0.05767	-0.00358	0.20561	0.04396	0.024	0.0145	-0.08231	0.36231	0.08188	0.00252	-0.02566	0.03753	-0.11213	-0.20043
A_23_P80068	NM_006806	BTG3	BTG family, member 3	-0.81927	-0.08127	-0.34793	-0.00386	-0.74277	-1.69818	-1.34559	0.06343	-0.38098	-0.57245	-0.27	-0.41859	-0.15607	-0.49907	-0.0684	-0.18832	-0.64925	-0.25319	-0.32059	-0.14876	0.12074	0.24847	0.06346	0.33619	0.11673	0.02249	0.16819	0.42022	0.38523	0.23356	0.16992	0.08661	0.11459
A_23_P51231	NM_004350	RUNX3	runt-related transcription factor 3	-0.40066	-0.08068	-0.44959	-0.3976	-0.33712	-0.41619	-0.26956	-0.29072	-0.35078	-0.48056	-0.25291	-0.2531	-0.13895	-0.55984	-0.17891	-0.08618	-0.12175	-0.48157	-0.13529	-0.02972	0.44596	-0.14025	-0.231	-0.21666	-0.25841	0.07017	-0.56057	0.34436	-0.43576	-0.28764	-0.15768	0.36284	-0.15149
A_23_P32838	NM_000381	MID1	midline 1 (Opitz/BBB syndrome)	-0.34931	-0.01666	-0.23202	-0.40618	-0.42042	-0.0252	-0.5737	-0.47052	-0.22132	-0.66293	-0.43256	-0.64118	-0.75381	-0.1466	-0.03004	-0.19624	-0.13234	-0.15414	-0.26937	0.09128	0.48972	-0.41832	0.02392	-0.1486	-0.13248	-0.0447	-0.2217	0.07835	-0.17896	-0.21029	0.16018	-0.00039	-0.00986
A_23_P31315	NM_016587	CBX3	chromobox homolog 3 (HP1 gamma homolog, Drosophila)	-0.34075	-0.04771	-0.19592	-0.2099	-0.25303	0.04156	-0.20483	-0.03762	-0.44483	0.1135	-0.14447	-0.40216	-0.29563	-0.327	-0.23137	-0.13766	-0.28223	-0.33015	-0.03949	0.11253	-0.02993	-0.06112	-0.27988	0.05448	0.11491	0.05143	-0.17424	0.20913	-0.10976	0.19275	0.01682	0.10553	-0.34455
A_23_P50108	NM_006101	NDC80	NDC80 homolog, kinetochore complex component (S. cerevisiae)	-0.47981	-0.14765	-0.59227	-0.6929	-0.06707	-0.21943	-0.58917	-0.31806	-0.34505	-0.08762	-0.64374	-0.48264	-0.35775	-0.61718	-0.21725	-0.38544	-0.82213	-0.93277	-0.27319	0.12746	-0.04987	-0.14682	-0.11876	-0.06331	0.27397	0.05341	-0.36369	0.35024	-0.26044	-0.15413	-0.07687	0.06929	-0.2619
A_23_P64184		A_23_P64184	Unknown	-0.36979	-0.09129	-0.15497	-0.10899	-0.44959	-0.17351	-0.33708	-0.33816	-0.44982	-0.20903	-0.31656	-0.26196	-0.45812	-0.58271	-0.27423	-0.07902	-0.39662	-0.31432	-0.00348	-0.0054	0.07514	0.17075	-0.09969	-0.06385	0.00136	-0.10986	-0.18934	0.01794	-0.13998	-0.06396	-0.21635	0.03712	-0.53226
A_23_P255849	NM_018947	CYCS	cytochrome c, somatic	-0.3667	-0.06407	-0.1942	-0.08353	-0.38251	-0.16998	-0.30848	-0.36588	-0.46901	-0.18872	-0.39826	-0.27387	-0.49076	-0.60058	-0.30418	-0.07668	-0.40303	-0.30814	0.01082	0.05901	0.08905	0.17794	-0.14524	-0.07032	-0.02941	-0.11911	-0.21361	0.07676	-0.11773	-0.05346	-0.17966	0.07377	-0.54485
A_23_P71241	NM_014302	SEC61G	Sec61 gamma subunit		-0.77669	-0.58189	-0.49742	-0.58232	-0.76762	-0.60858	-0.77616	-0.93147	-0.84991	-0.8984	-0.56401	-0.63876	-0.86573	-0.74559	-0.60994	-0.8068	-0.53331	-0.50775	-0.52238	-0.39235	-0.4502	-0.72302	-0.59316	-0.60702	-0.8528	-0.57166	0.61446	-0.82496	-0.06636	-0.48601	-0.24093	-0.68835
A_23_P257924	NM_005239	ETS2	v-ets erythroblastosis virus E26 oncogene homolog 2 (avian)	-0.202	-0.56305	-0.45244	-0.29858	-0.77939	-1.10534	-0.72925	-0.89898	-0.66797	-0.86921	-0.46497	-0.43953	-1.11538	-0.78228	-0.41623	-0.71072	-0.51729	-0.43052	-0.3649	-0.47521	-0.24145	-0.30101	0.10437	-0.35411	-1.02503	-0.10746	-0.20303	-0.10091	-0.4302	0.13049	-0.02735	-0.32828	-0.58099
A_23_P7596	NM_012334	MYO10	myosin X	-0.47602	-0.37696	-0.66367	-0.27886	-0.0494	-0.65371	-0.91688	-0.65497	-0.17041	-0.09542	-0.46215	-0.54986	-0.22634	0.11863	-0.21378	-0.58362	-0.41113	-0.24701	0.10509	0.07859	0.24937	-0.26204	0.16417	-0.22116	0.06322	0.3003	-0.18108	0.38549	0.22881	-0.11563	0.00446	0.25384	-0.19898
A_23_P259692	NM_058179	PSAT1	phosphoserine aminotransferase 1	-0.96367	-0.6811	-0.46087	-0.16577		-0.13741	-1.03292	-1.05994	-0.14432	-0.11013	-0.93392	-0.50135	0.15937	-1.05618	-0.37264	-0.53092	-0.61153	-1.05897	-0.40069	0.12496	-0.24664	-0.03239	0.35643	-0.20469	0.08979	-0.23345	-0.04869	0.55331	0.23413	0.03943	-0.06204	0.38741	-0.44069
A_23_P218918	NM_002006	FGF2	fibroblast growth factor 2 (basic)	-0.12674	-0.10599	-0.29799	-0.13034	-0.39193	-0.2044	-0.25382	-0.26815	-0.32596	-0.5426	-0.17998	-0.23929	-0.36299	-0.44609	-0.47327	-0.42259	-0.2647	-0.39062	-0.18508	0.16513	0.09937	0.38507	0.87338	0.0154	-0.23442	-0.37233	0.02761	0.17176	0.25861	-0.27993	-0.30707	-0.20974	0.23128
A_23_P251551	NM_005737	ARL4C	ADP-ribosylation factor-like 4C	-0.06452	-0.09422	-0.14777	-0.11048	-0.24697	-0.46352	-0.4175	-0.1923	-0.33834	-0.09802	-0.22942	-0.2479	-0.19933	-0.40685	-0.40219	-0.21904	-0.23701	-0.3927	-0.13451	0.10016	0.34059	0.20806	0.23221	-0.15316	-0.30021	0.05906	-0.22135	0.54878	0.13176	-0.45532	-0.19003	-0.08519	0.49219
A_23_P108676	NM_032181	FAM176A	family with sequence similarity 176, member A	-0.7586	-0.30995	-0.84283	-0.85174	-0.69462	-0.77604	-0.55337	-0.52955	-0.53464	-0.57312	-0.5224	-0.45906	-0.54849	-1.00212	-0.43406	-0.44446	-0.52537	-0.51213	-0.35708	0.12287	0.29004	0.21011	0.08256	-0.23528	0.04804	-0.3472	-0.25402	0.50047	0.12788	-0.6768	-0.35598	0.07627	0.21271
A_23_P133656	NM_002290	LAMA4	laminin, alpha 4	-0.70292	-0.19296	-0.6139	-0.77779	-0.39822	-0.54809	-0.23535	-0.23023	-0.41731	-0.56573	-0.11546	-0.38226	-0.41105	-0.74852	-0.26417	-0.41226	-0.27053	-0.67836	-0.43353	0.59133	-0.00106	0.66806	0.50058	-0.25351	-0.16482	0.0236	-0.56178	0.44985	-0.51122	-0.41864	-0.37797	-0.13711	0.04282
A_23_P142849	NM_005168	RND3	Rho family GTPase 3	-0.36524	-0.3861	-0.32944	-0.27546	-0.66412	-0.49072	-0.65327	-0.51138	-0.22694	-0.18973	-0.20336	-0.18132	-0.36136	-0.27315	-0.26432	-0.34211	-0.45808	-0.40434	-0.22323	-0.08339	-0.22951	0.03282	0.70003	0.02371	-0.25917	-0.16493	-0.42224	0.46115	0.04723	-0.44998	0.04655	-0.02555	0.41539
A_23_P50081	NM_014214	IMPA2	inositol(myo)-1(or 4)-monophosphatase 2	-0.22833	0.14221	-0.19794	-0.06897	-0.338	-0.26407	-0.19005	-0.32974	-0.57883	-0.55464	-0.52491	-0.12169	-0.12737	-0.31038	-0.24015	-0.66235	-0.4046	-0.41726	-0.0717	0.28941	0.01097	-0.03658	0.23615	0.23523	-0.05444	-0.08413	-0.32374	0.33253	0.38272	-0.31679	0.10733	-0.03292	0.01283
A_23_P80763	AL050071	PVRL3	poliovirus receptor-related 3	-0.23583	-0.12016	-0.39309	-0.40864	-0.50301	-0.21269	-0.19324	-0.34961	-0.17945	-0.26889	-0.15283	-0.23317	-0.1082	-0.39064	-0.20315	-0.20416	-0.21228	-0.35201	-0.2933	-0.25392	0.30097	0.09948	0.18128	-0.26425	0.11047	-0.08777	0.10438	-0.36442	-0.0379	-0.20845	-0.35661	-0.18143	-0.35274
A_23_P121064	NM_002852	PTX3	pentraxin-related gene, rapidly induced by IL-1 beta	-0.72588	-0.46685	-0.5643	-0.62596	-0.77842	-1.1531	-0.7283	-0.70323	-0.7795	-1.1348	-0.92963	-0.58241	-0.81257	-0.97235	-1.03902	-0.80617	-0.70118	-1.05098	-0.47199	-0.27099	0.40464	0.58578	0.01587	0.22731	0.44221	-0.79397	-0.61902	-1.08344	-0.91078	-0.7196	-0.89792	-0.74306	-0.65622
A_23_P257581	NM_015689	DENND2A	DENN/MADD domain containing 2A	-0.43719	-0.2738	-0.40583	-0.10405	-0.30718	-0.71104	-0.54167	-0.51078	-0.51861	-0.62082	-0.42377	-0.45114	-0.44945	-0.62108	-0.62369	-0.46419	-0.26634	-0.58132	-0.42333	-0.11258	0.46005	0.17978	0.37986	-0.32132	-0.43121	-0.23935	-0.31339	0.08542	0.01646	-0.57322	-0.37849	-0.57804	-0.34247
A_23_P211232	NM_001849	COL6A2	collagen, type VI, alpha 2	-0.29211	-0.22208	-0.23857	-0.22927	-0.29686	-0.27652	-0.32527	-0.33818	-0.37148	-0.47272	-0.28846	-0.17322	-0.32149	-0.32977	-0.47831	-0.52008	-0.20427	-0.23701	-0.24857	-0.16899	0.58861	0.24327	0.00481	0.09989	-0.22877	0.06202	-0.06793	-0.4434	0.23025	-0.44146	-0.35871	-0.26628	-0.15303
A_23_P43273	NM_000127	EXT1	exostoses (multiple) 1	-0.34387	-0.1146	-0.3719	-0.37373	-0.46263	-0.2844	-0.21812	-0.39275	-0.04873	-0.07341	-0.30681	-0.27408	-0.27735	-0.08778	-0.329	-0.11494	-0.12073	-0.23773	-0.12464	0.13592	0.35162	0.20655	-0.03719	-0.10206	-0.0178	-0.04681	-0.0768	-0.1119	-0.10294	-0.42167	0.37623	0.0331	-0.15313
A_23_P24004	NM_001547	IFIT2	interferon-induced protein with tetratricopeptide repeats 2	-0.43403	-0.74374	-0.67592	-0.41059	-0.8527	-1.02912	-0.87013	-0.95468	-0.6001	-0.11381	-0.57883	-0.62583	-1.14153	-0.79198	-1.03221	-0.66254	-0.99342	-0.76499	-0.46239	0.00773	-0.01776	0.17171	0.03047	-0.44916	-0.51504	-0.19832	-1.05574	-0.76875	-1.1235	-0.93424	0.07763	0.36233	-0.81841
A_23_P35404	NM_001549	IFIT3	interferon-induced protein with tetratricopeptide repeats 3	-0.37787	-0.39975	-0.24199	-0.40229	-0.56493	-0.69665	-0.61827	-0.63815	-0.38735	0.0804	-0.55086	-0.48726	-0.79225	-0.68098	-0.78033	-0.36015	-0.63614	-0.60059	-0.48819	-0.27158	0.06937	-0.02833	0.28823	-0.32727	0.10071	-0.37887	-0.58297	-0.69889	-0.60687	-0.74201	0.12912	0.32187	-0.55398
A_23_P110191	NM_016323	HERC5	hect domain and RLD 5	-0.04073	-0.36552	-0.24559	-0.24863		-0.61101	-0.26508	-0.41227	-0.3423	-0.1779	-0.56434	-0.40611	-0.2937	-0.46562	-0.50226	-0.34958	-0.27435	-0.2296	-0.31061	-0.16763	0.35079	0.29415	0.20597	-0.08121	0.06359	-0.35709	-0.50254	-0.31887	-0.17294	-0.38483	-0.0526	0.21685	-0.33626
A_23_P55477	NM_000676	ADORA2B	adenosine A2b receptor	-0.49361	-0.20138	-0.21088	-0.09606	-0.75816	-1.2236	-0.82197	-0.79237	-0.33616	-0.39779	-1.08015	-0.3534	0.01423	-0.4532	-1.04021	-0.73227	-0.85903	-0.58129	-0.31771	0.20951	0.27446	0.01427	0.24757	-0.09186	-0.58658	0.29137	0.04771	0.13132	0.03785	-1.008	0.12445	-0.10826	0.07663
A_23_P24870	NM_000610	CD44	CD44 molecule (Indian blood group)	-0.04194	-0.85079	-0.55712	-0.94968	-1.11884	-0.86932	-0.72288	-0.74739	-1.21831	-1.33378	-1.19707	-1.0444	-1.37957	-0.82265	-1.08936	-0.44397	-0.91182	-1.05224	-1.25072	0.27985	0.38284	0.21861	0.51738	0.29181	-1.13117	1.0013	0.02116	0.39572	-0.11419	-1.78492	0.0899	-0.13928	0.01539
A_23_P134454	NM_001753	CAV1	caveolin 1, caveolae protein, 22kDa	-0.63169	-0.74725	-0.60363	-0.63181	-0.60504	-1.12395	-0.91179	-0.97078	-0.77527	-0.48578	-1.05099	-0.92604	-1.01115	-0.91126	-1.16699	-0.4197	-0.81323	-0.85083	-0.94995	0.45039	0.30604	0.18081	0.44037	-0.54687	-0.72893	0.69776	0.60946	-0.12305	-0.13219	-1.04668	-0.04561	-0.16379	-0.20596
A_23_P123071	NM_001233	CAV2	caveolin 2	-0.29039	-0.34895	-0.58028	-0.39633	-0.46095	-0.82667	-0.64437	-0.61227	-0.62581	-0.59235	-0.63533	-0.54002	-0.84669	-0.86357	-0.48827	-0.42151	-0.4765	-0.50095	-0.37291	0.3969	-0.05586	-0.16108	0.17655	-0.20746	-0.56352	0.60917	0.37942	0.42061	-0.27969	-0.66522	0.32837	0.13831	-0.06198
A_23_P161616	A_23_P161616	THC2607449	FOSL1_HUMAN (P15407) Fos-related antigen 1 (FRA-1), partial (97%) [THC2607449]	-0.27706	-0.22054	-0.26057	-0.69599	-0.12061	-0.75916	-0.52166	-0.55639	-0.44747	-0.73507	-0.48307	-0.51928	-0.61391	-0.67434	-0.47486	-0.60927	-0.05777	-0.77724	-0.44103	0.61651	0.08918	0.49752	0.62959	-0.48477	-0.50908	0.15276	0.19334	-0.37887	0.14818	-0.38454	-0.12216	-0.14284	-0.26569
A_23_P19987	NM_006547	IGF2BP3	insulin-like growth factor 2 mRNA binding protein 3	-0.63239	-0.44401	-0.53842	-0.78056	-0.65995	-0.95146	-0.7635	-0.7447	-0.66231	-0.98018	-0.65303	-0.61635	-0.93188	-0.84947	-0.08947	-0.51808	-0.71054	-0.86809	0.04682	-0.3424	0.64421	0.54041	0.29069	-0.03024	-0.7722	0.72885	0.02208	0.33531	0.09306	-0.33765	-0.53292	0.09805	0.05242
A_23_P69179	NM_018192	LEPREL1	leprecan-like 1	-0.57113	-0.40747	-0.5538	-0.6502	-0.72909	-0.86075	-0.74099	-0.72909	-0.86011	-0.76527	-0.52566	-0.74343	-1.08872	-1.03598	-1.09717	-0.22115	-0.63757	-0.48361	-0.70825		0.24781	-0.28454	0.86006	-0.1813	0.22545	0.29043	0.53854	0.15942	-0.70584	-0.91498	0.47362	0.74834	0.8866
A_23_P73589	NM_002444	MSN	moesin	-0.88051	-0.45126	-0.66224	-0.17549	-0.90697	-1.0969	-0.27587	-0.81017	-0.98988	-1.15494	-0.83332	-0.80032	-1.23532	-1.18451	-1.14782	0.07206	-0.41667	-1.10134	-0.81516	0.24492	0.27353	0.38348	0.4129	0.50212	0.45275	0.26332	0.35102	-0.08637	-0.46076	-1.10419	0.36287	0.50349	0.24368
A_23_P254271	NM_032525	TUBB6	tubulin, beta 6	-0.42497	0.05499	-0.57373	-0.74364	-1.19204	-0.15431	-1.06261	-0.75577	-0.60713	-0.98742	-1.3439	-1.33711	-0.9305	-0.56541	-0.46011	-0.80905	-1.18827	-0.46597	-1.01517	0.45634	0.49129	0.07995	0.13591	0.12405	0.2162	0.09391	0.4117	-0.35801	0.15514		-0.22569	0.06325	0.33077
A_23_P109143	NM_000311	PRNP	prion protein	-0.7111	-0.72065	-0.49778	-0.58634	-1.7235	-0.77888	-1.30023	-1.32356	-0.90952	-1.79328	-0.68902	-0.54691	-1.05313	-0.87203	-0.72338	-0.78725	-0.80188	-0.24132	-1.17486	0.27359	-0.15231	-0.47569	-0.05111	-0.04997	-0.10178	0.15889	0.12096	-0.07702	-0.03051	-0.28994	-0.07097	-0.18249	0.23882
A_23_P19226	NM_013352	DSE	dermatan sulfate epimerase	-0.03512	-0.32393	-0.24184	-0.31456	-0.4816	-0.71328	-0.43199	-0.43577	-0.47275	-0.56692	-0.57472	-0.4222	-0.51257	-0.56367	-0.59764	-0.46537	-0.18377	-0.30252	-0.42941	0.03078	0.36385	0.33733	0.03143	0.23287	-0.12429	0.11472	0.73777	-0.48658	-0.50149	-0.29086	-0.43299	0.35205	-0.02119
A_23_P130995	NM_014164	FXYD5	FXYD domain containing ion transport regulator 5	-0.21083	0.07229	-0.27531	-0.57579	-0.71552	-0.29026	-0.68421	-0.76675	-0.66841	-0.74097	-0.31827	-0.41536	-0.88785	-0.79209	-0.959	-0.11743	-0.25665	0.08864	0.25217	0.15067	0.45209	-0.20714	0.35561	0.0068	-0.45882	0.49731	0.03804	-0.01136	0.20674	-0.29094	0.48813	0.23201	-0.32421
A_23_P212696	NM_007085	FSTL1	follistatin-like 1	-0.2257	-0.3895	-0.33379	-0.20632		-0.2992	-0.57115	-0.56726	-0.14272	-0.8363	-0.64848	-0.49666	-0.67116	-0.46973	-0.75536	-0.14154	-0.46583	-0.67974	-0.45816	0.09195	0.56769	0.5933	1.05147	0.00055	-0.0579	0.27312	-0.23844	-0.84711	-0.16115	-0.65769	-0.01296	0.03489	0.69985
A_23_P138686	NM_004808	NMT2	N-myristoyltransferase 2	-0.35289	-0.06899	-0.47606	-0.49591	-0.0828	0.02814	-0.31163	0.02628	-0.27332	-0.4084	-0.16511	-0.24721	-0.34336	-0.54582	-0.25474	-0.158	-0.33458	-0.18974	-0.2438	-0.16307	0.38524	0.18201	0.49992	0.03225	0.29201	0.19092	-0.13542	-0.40108	-0.17387	-0.34009	-0.09488	0.09784	0.24107
A_23_P14157	NM_014934	DZIP1	DAZ interacting protein 1	-0.15791	-0.14776	-0.40313	-0.32308	-0.16151	-0.61299	-0.3707	-0.33655	-0.12179	-0.59526	-0.27403	-0.33293	-0.5029	-0.67179	-0.56151	-0.3782	-0.30148	-0.42491	0.09373	0.2674	0.61896	0.30591	0.0747	0.00211	0.35013	-0.05696	0.19004	0.05223	0.02936	-0.40959	-0.51438	-0.04566	0.18084
A_23_P58082	NM_199511	CCDC80	coiled-coil domain containing 80	-0.04262	-0.11163	-0.32584	-0.28243	-0.19851	-0.28434	-0.16907	-0.19222	-0.10295	-0.36538	-0.20641	-0.14199	-0.36141	-0.40508	-0.35623	-0.23087	-0.10895	-0.38087	-0.17799	0.24666	-0.04641	0.05152	0.49453	0.39161	-0.18034	0.28583	-0.08476	0.07802	-0.32921	-0.24405	-0.09907	0.13361	0.04464
A_23_P255363	CR612315	BAG2	BCL2-associated athanogene 2	-0.1733	-0.34574	-0.57558	-0.65748	-0.55701	-0.31256	-0.15369	-0.13829	-0.52242	-0.34691	-0.31415	-0.42204	-0.16253	-0.11265	0.01985	-0.34192	-0.27465	-0.00944	-0.39575	0.40537	0.1763	0.23602	0.42275	0.372	0.18698	0.43818	-0.09611	0.1001	-0.22503	-0.07217	0.17342	-0.06627	-0.05979
A_23_P111995	NM_002318	LOXL2	lysyl oxidase-like 2	-0.13404	-0.25082	-0.22523	-0.11137	-0.18759	-0.79239	-0.44211	-0.44831	-0.35858	-0.42445	-0.67216	-0.15657	-0.59465	-0.71036	-0.67368	-0.49413	-0.27196	-0.01645	-0.11126	0.46201	0.252	0.07981	1.15164	0.27089	0.14851	-0.39291	-0.21214	-0.11115	-0.36026	-0.48627	-0.05041	-0.23426	-0.16162
A_23_P153320	NM_000201	ICAM1	intercellular adhesion molecule 1	-0.26045	-0.1659	-0.42152	-0.35145	-0.03279	-0.50193	-0.1767	-0.27011	-0.34646	-0.49277	-0.17239	-0.2231	-0.50296	-0.60817	-0.6192	-0.30019	-0.25672	-0.44809	-0.22966	-0.12487	0.00089	0.30075	0.56722	0.49384	0.00425	-0.0417	-0.34445	0.1972	-0.60584	-0.21791	0.00839	0.16899	-0.22797
A_23_P209189	NM_024656	GLT25D1	glycosyltransferase 25 domain containing 1	-0.46374	-0.15813	-0.22318	-0.1172	0.05738	-0.14591	-0.11581	-0.24444	-0.2638	-0.14615	-0.31234	-0.14064	-0.04412	-0.40951	-0.43228	-0.22541	-0.11781	-0.19508	-0.27316	0.06178	0.18829	0.2577	0.29679	0.27159	0.05795	-0.04936	-0.03885	-0.01355	-0.15551	-0.18736	-0.09161	0.1713	-0.29276
A_23_P42718	NM_004289	NFE2L3	nuclear factor (erythroid-derived 2)-like 3	-0.2336	-0.24194	-0.62564	-0.61997	0.18916	-0.58802	-0.33337	-0.35066	-0.57222	-0.3636	-0.22895	0.24557	-0.77694	-0.75151	-0.40659	-0.68844	-0.28739	-0.62917	-0.202	0.36747	-0.06203	0.13024	0.02814	0.0925	0.50696	0.33912	-0.61444	0.06256	-0.39692	0.05568	-0.33589	0.02502	-0.01812
A_23_P216241	NM_052963	TOP1MT	topoisomerase (DNA) I, mitochondrial	-0.13921	-0.2558	-0.13935	-0.12381	-0.15075	-0.25159	0.08993	-0.22821	-0.46025	-0.17791	-0.0456	0.01793	-0.75813	-0.35823	-0.36703	-0.14112	0.14255	-0.16693	-0.25193	0.16991	0.30213	0.23739	0.08417	0.19054	0.18437	0.39501	0.07345	0.06915	-0.17732	-0.07184	-0.42885	-0.02118	-0.2987
A_23_P70670	NM_004233	CD83	CD83 molecule	0.01344	-0.15625	-0.25019	-0.20002	-0.18172	-0.27074	-0.28061	-0.07421	-0.29559	-0.46718	-0.28332	-0.14088	-0.4792	-0.39167	-0.25841	-0.24977	-0.0067	-0.19919	-0.03972	0.15415	0.03273	-0.18182	-0.16837	0.2362	0.05391	0.07214	-0.00484	-0.02371	0.08766	0.16569	-0.36411	-0.10855	-0.10257
A_23_P10121	BC036503	SFRP1	secreted frizzled-related protein 1	-0.41711	-0.34681	-0.51918	-0.43939	-0.59972	-0.91938	-0.60523	-0.49003	-0.73548	-0.98312	-0.46895	-0.58959	-0.81298	-0.91262	-0.78702	-0.46779	-0.67269	-0.88607	-0.54068	0.53511	0.18521	-0.3958		0.65055	-0.16792	-0.56174	0.60631	0.31362	0.71783	0.1755	-0.8474	-0.60619	-0.13548
A_23_P114947	NM_002923	RGS2	regulator of G-protein signaling 2, 24kDa	-0.38334	-0.03617	-0.39457	-0.34098	-0.35767	-0.6728	-0.40559	-0.43545	-0.54315	-0.39855	-0.37006	-0.37674	-0.6714	-0.29641	-0.70177	-0.10064	-0.39394	-0.71839	-0.47408	0.5286	0.03787	-0.00299	-0.39812	0.60177	0.05987	0.12059	0.79718	-0.2017	0.38543	-0.02682	-0.20431	-0.36786	-0.28743
A_23_P256413	NM_138410	CMTM7	CKLF-like MARVEL transmembrane domain containing 7	-0.50134	-0.41225	0.01338	-0.51246	-0.4053	0.07554	-0.36334	-0.64632	-0.32021	-0.94234	-0.68493	-0.4989	-0.75931	-0.74778	-0.85617	-0.08833	-0.17767	-0.06221	-0.66388	0.47866	0.02763	-0.00729	-0.18792	0.13731	-0.09152	0.36764	0.14961	0.39537	0.18619	0.044	-0.65923	0.17356	0.51227
A_23_P209360	AB067508	KLHL29	kelch-like 29 (Drosophila)	-0.26362	-0.14967	-0.38806	-0.40165	-0.39464	-0.66683	-0.30943	-0.2942	-0.42262	-0.75903	-0.39343	-0.2631	-0.5854	-0.55469	-0.66981	-0.53646	-0.40259	-0.28021	-0.42456	0.14855	-0.15344	0.17435	-0.31816	-0.02073	-0.34829	0.1861	0.12876	0.57963	0.34074	0.6045	-0.09731	0.2145	0.37539
A_23_P11192	NM_006357	UBE2E3	ubiquitin-conjugating enzyme E2E 3 (UBC4/5 homolog, yeast)	-0.15033	-0.00045	-0.23978	-0.12814	-0.45531	-0.38167	-0.13622	-1.17003	-0.0593	-0.0778	-0.92097	-0.44593	-0.43376	-0.78812	-0.09932	-0.07363	-0.13423	-0.3176	-0.10117	0.04679	0.31405	0.21823	-0.38446	0.05411	-0.08484	0.27874	0.17302	0.12217	0.01885	0.39328	0.13605	0.16858	0.24951
A_23_P88069	NM_005780	LHFP	lipoma HMGIC fusion partner	-0.14015	-0.17575	-0.45027	-0.26056	-0.53823	0.14511	-0.5774	-0.57118	-0.093	-0.92981	-0.82372	-0.34175	-0.70601	-0.90507	-0.79311	-0.54834	-0.51747	-1.01167	-0.50255	0.27071	0.13026	0.20676	0.78429	0.05189	-0.26984	0.33856	-0.05454	-0.03106	-0.04826	0.83804	-0.58192	-0.58933	-0.22362
A_23_P144916	NM_005110	GFPT2	glutamine-fructose-6-phosphate transaminase 2	-0.28596	-0.21766	-0.38228	-0.68553	-0.26005	-0.43992	-0.40345	-0.39779	-0.46256	-0.52882	-0.31122	-0.42762	-0.57673	-0.59614	-0.61643	-0.32076	-0.4302	-0.49105	-0.41594	-0.02736	0.42626	0.71601	0.47225	-0.20158	-0.12232	-0.49508	-0.49312	-0.36684	-0.50882	0.58452	-0.34281	-0.40544	-0.32322
A_23_P253982	NM_002141	HOXA4	homeobox A4	-0.15273	-0.13593	-0.44482	-0.2464	-0.16981	-0.44807	-0.35129	-0.32736	-0.36714	-0.533	-0.10222	-0.28107	-0.6091	-0.69334	-0.54235	-0.46985	-0.32921	-0.59247	-0.20871	0.10487	0.37681	0.18895		-0.40556	-0.42001	0.12213	0.04556	0.07209	0.36312	0.26339	-0.51342	-0.32718	-0.02242
A_23_P95929	NM_003483	HMGA2	high mobility group AT-hook 2	-0.10332	-0.15062	-0.45642	-0.33781	-0.33966	-0.46389	-0.19596	-0.3859	-0.2732	-0.45006	-0.40322	-0.19152	-0.47699	-0.58226	-0.34279	-0.53308	-0.2069	-0.45353	-0.27165	0.01596	0.35863	0.35765	0.00891	-0.31047	-0.13287	0.73851	0.97492	-0.1437	0.36798	0.40783	-0.23494	-0.37895	-0.28308
A_23_P17269	NM_017571	CCDC88A	Homo sapiens coiled-coil domain containing 88A (CCDC88A), mRNA.	-0.29102	-0.2593	-0.54578	-0.51568	-0.17714	-0.43116	0.03484	0.13946	-0.3774	-0.68242	-0.31168	-0.34356	-0.15746	-0.7117	-0.66144	-0.64458	-0.29437	-0.61815	-0.37276	-0.07253	0.63352	0.59683	0.14889	0.14454	0.04438	0.42257	0.33843	0.08624	-0.20391	0.35467	-0.05507	0.01966	0.35164
A_23_P250853	NM_006080	SEMA3A	sema domain, immunoglobulin domain (Ig), short basic domain, secreted, (semaphorin) 3A	-0.24201	-0.15771	-0.38135	-0.61533	-0.29515	-0.44012	0.0383	-0.33201	-0.41472	-0.33185	-0.13371	-0.28315	-0.50665	-0.6739	-0.64557	-0.45607	-0.31827	-0.66647	-0.39224	0.04093	0.61433	0.09653	0.08073	-0.25239	-0.34854	0.51784	-0.05161	-0.10474	-0.46275	0.36354	-0.00536	-0.05758	-0.06831
A_23_P121179	NM_020390	EIF5A2	eukaryotic translation initiation factor 5A2	-0.0748	-0.07966	-0.23027	-0.18766	-0.29823	-0.00922	-0.25403	-0.21795	-0.09256	-0.37654	-0.07917	-0.15524	-0.31064	-0.38002	-0.42206	-0.26768	0.00469	-0.40109	-0.14977	0.60212	0.30622	0.08324	0.09448	0.03053	-0.15098	0.51669	-0.00373	0.07878	-0.42911	0.25229	-0.049	0.13962	0.02555
A_23_P22625	NM_006359	SLC9A6	solute carrier family 9 (sodium/hydrogen exchanger), member 6	-0.06648	-0.12286	-0.09123	-0.43736	-0.69565	-0.20541	-0.64127	-0.08743	-0.07685	-0.64226	-0.36424	-0.10236	-0.13524	-0.79253	-0.03378	0.03111	-0.15991	0.05362	0.22747	0.35822	-0.07482	0.28545	0.21168	0.01529	0.1343	-0.00658	0.07612	0.33786	0.00849	0.08469	0.16854	-0.00653	0.21661
A_23_P154235	NM_004688	NMI	N-myc (and STAT) interactor	-0.18953	-0.12957	-0.16935	-0.1247	-0.44224	-0.54282	-0.43796	-0.29631	0.00192	-0.00149	-0.34175	-0.21145	-0.18602	-1.02136	0.08077	-0.63849	-0.52367	0.02603	-0.34132	0.28205	0.06658	0.05422	0.11663	-0.17152	0.05237	0.28383	-0.13172	0.40797	-0.19563	0.39326	0.53868	0.47407	0.10369
A_23_P258190	NM_001628	AKR1B1	aldo-keto reductase family 1, member B1 (aldose reductase)	-0.80119	-0.18468	0.06082	-0.45089	-0.74771	-0.86164	-0.67277	-0.54736	-0.67951	-0.32727	-0.63426	-0.47141	-0.48736	-0.67955	-0.68052	-0.38816	-0.72131	-0.78941	0.44972	0.96782	0.2507	1.01527	0.71998	0.14294	-0.0432	0.15179	0.1752	-0.25293	0.28078	-0.78383	0.3254	0.74372	0.50694
A_23_P82245	CR607509	AKR1B10L	aldo-keto reductase family 1, member B10-like	-0.24599	-0.15277	0.23306	-0.07923	-0.44341	-0.71285	-0.45714	-0.44884	-0.29296	-0.12325	-0.40953	-0.20166	-0.26329	-0.6105	-0.53926	-0.1908	-0.11402	-0.75556	-0.1805	0.85324	0.18739	0.94677	0.65092	0.08451	-0.03751	0.14775	0.17408	-0.17273	0.21246	-0.47878	0.50412	0.67783	0.40046
A_23_P147431	NM_002350	LYN	v-yes-1 Yamaguchi sarcoma viral related oncogene homolog	-0.07624	-0.17014	-0.30561	-0.01163	-0.50964	-0.333	-0.53353	-0.46771	-0.35013	-0.67165	-0.6723	-0.22097	-0.71525	-0.76385	-0.5837	-0.06629	-0.47529	-0.16381	-0.32699	0.4324	0.46632	0.22357	0.38526	0.20691	0.04979	0.36438	0.24518	-0.21331	0.34101	-0.00095	0.36338	0.76792	-0.11453
A_23_P102731	NM_175839	SMOX	spermine oxidase	-0.08675	-0.05509	-0.09045	-0.05859	-0.31446	-0.33938	-0.15346	-0.01685	-0.24806	-0.32101	-0.2891	-0.0675	0.08236	-0.2202	-0.25076	-0.17401	-0.00406	-0.04964	-0.12682	0.3682	0.24774	0.02251	0.4458	0.16877	0.02977	-0.01519	0.10437	0.20481	0.03619	-0.31857	0.16211	0.12764	0.23496
A_23_P209805	NM_005966	NAB1	NGFI-A binding protein 1 (EGR1 binding protein 1)	-0.13675	-0.08896	-0.43267	-0.02572	-0.23911	-0.11672	-0.11141	-0.10467	-0.0791	-0.26959	-0.20057	-0.1018	-0.18126	-0.24606	-0.13888	-0.54269	-0.22332	-0.33497	-0.14084	0.05667	0.20934	0.3449	0.03629	0.32011	0.05564	0.64426	0.29914	0.25247	0.27611	0.01871	0.0898	0.50014	0.20566
A_23_P18372	NM_032047	B3GNT5	UDP-GlcNAc:betaGal beta-1,3-N-acetylglucosaminyltransferase 5	-0.38737	-0.21155	-0.78902	-0.20316	-0.53304	-0.804	-0.50735	-0.28711	-0.39652	-0.8673	0.01715	-0.51902	-0.64177	-0.94649	-0.09879	-0.78911	-0.62457	-0.39803	0.01002	0.13167	-0.00369	0.09512	0.25466	0.24997	0.2172	0.30258	0.51379	0.10393	0.34241	0.04185	0.49682	0.57993	0.13127
A_23_P250156	NM_006548	IGF2BP2	insulin-like growth factor 2 mRNA binding protein 2	-0.35249	-0.17711	-0.52652	-0.34037	-0.27707	-0.34066	-0.3207	-0.32953	-0.21955	-0.74179	-0.15384	-0.37419	-0.49278	-0.68049	-0.59741	-0.43501	-0.42598	0.06525	-0.34977	0.00176	0.42698	-0.11169	0.41804	0.26356	-0.30897	0.61351	0.5533	-0.06443	0.07169	-0.27901	0.10086	0.31977	0.2874
A_23_P91829	NM_080927	DCBLD2	discoidin, CUB and LCCL domain containing 2	-0.08834	-0.03553	-0.2534	-0.18268	-0.28795	-0.00357	-0.30989	-0.21356	-0.24249	-0.05781	-0.10687	-0.14855	-0.15046	-0.4229	-0.09428	-0.16107	-0.14223	-0.0537	-0.1758	0.24251	0.24318	0.29699	0.14536	-0.1137	-0.20209	0.07671	0.23877	-0.04065	-0.2452	-0.23219	0.33861	0.08667	-0.06075
A_23_P108604	NM_145686	MAP4K4	mitogen-activated protein kinase kinase kinase kinase 4	-0.25131	-0.00942	-0.29621	-0.25295	-0.44117	-0.35415	-0.10666	-0.22425	-0.46604	-0.7515	-0.37353	-0.194	-0.71541	-0.62273	-0.39468	-0.25245	-0.63718	-0.48127	0.54289	0.0902	0.21371	0.21714	-0.07791	0.13901	0.20352	0.09002	0.27714	-0.36168	-0.16393	0.41139	0.08661	0.07274	0.2566
A_23_P77489	NM_006086	TUBB3	tubulin, beta 3	0.18681	0.09656	-0.25922	-0.00903	-0.17209	-0.33711	0.16684	0.06524	-0.43152	-0.35638	-0.66998	-0.59849	-0.51281	-0.4646	-0.67199	-0.31442	-0.21993	-0.27802	0.00577	0.27321	0.20024	0.19656	0.43317	0.07224	0.48872	0.03545	0.14134	-0.46955	0.13215	0.52843	0.08789	0.17305	0.42392
A_23_P487	NM_012474	UCK2	uridine-cytidine kinase 2		0.03095	-0.14196	0.08211	-0.20886	-0.07002	-0.24115	-0.42612	-0.20393	-0.1623	-0.13941	-0.06752	-0.49668	-0.24373	-0.57676	-0.43489	-0.19382	-0.45486	-0.0663	0.16273	-0.1934	0.10317	0.12399	0.1166	0.02355	-0.16653	0.13913	-0.07576	-0.0837	0.57903	-0.02314	0.04216	-0.42663
A_23_P31810	NM_005195	CEBPD	CCAAT/enhancer binding protein (C/EBP), delta	0.19788	0.00214	-0.11887	0.38097	0.10954	-0.36554	-0.40305	-0.98347	-0.60723	-0.58156	-0.55305	-0.27337	-0.76063	-0.76127	-1.28168	-0.68725	-0.44254	-0.14437	0.12143	0.23023	0.22593	0.56775	1.11427	0.41292	0.46333	-0.08945	0.3011	0.0663	0.31682	0.02164	0.14186	0.32561	-0.29373
A_23_P11652	NM_003368	USP1	ubiquitin specific peptidase 1	-0.45552	-0.25469	-0.47966	-0.23923	-0.33276	-0.1625	0.19888	0.24052	-0.20958	-0.12531	0.01137	-0.3424	-0.20489	-0.0758	-0.04921	-0.13179	0.08646	-0.1946	-0.1586	0.02783	-0.12758	0.17649	0.10953	0.05521	0.25124	-0.12297	-0.19604	0.62484	0.57529	0.29751	0.00616	0.30857	0.09173
A_23_P207999	NM_021127	PMAIP1	phorbol-12-myristate-13-acetate-induced protein 1	-0.15241	-0.08364	-0.40795	-0.36207	-0.20393	-0.35379	0.38503	0.13129	-0.16202	-0.65245	-0.41032	-0.08506	-0.48438	-0.65674	-0.1353	-0.30535	-0.20574	-0.32861	-0.20673	-0.12545	0.0267	0.34624	0.02474	0.24624	0.01075	-0.04297	-0.19307	0.09281	0.74652	0.32722	0.08239	0.22148	0.07975
A_23_P61623	AL109695	SLCO3A1	Homo sapiens mRNA full length insert cDNA clone EUROIMAGE 39820.	-0.1252	-0.01902	-0.22458	-0.20398	-0.31892	-0.61301	-0.19312	0.05132	-0.32867	-0.61936	-0.42197	-0.25052	-0.56314	-0.69059	-0.46121	-0.18449	-0.19024	-0.41132	-0.40605	0.19318	-0.4086	0.03818	0.09708	-0.13325	-0.01263	-0.30591	-0.4323	-0.03191	0.01545	0.84754	-0.48021	0.16135	-0.17431
A_23_P122662	NM_018988	GFOD1	glucose-fructose oxidoreductase domain containing 1	-0.24948	-0.38355	-0.07109	-0.24634	-0.33003	-0.53731	-0.21434	0.13292	-0.5955	-0.19166	-0.2929	-0.16152	-0.47749	-0.6979	-0.54618	-0.15681	-0.26989	-0.30892	-0.61807	0.17218	-0.2949	-0.308	0.09581	-0.27757	-0.16268	-0.16688	-0.30668	0.76029	-0.00771	0.32466	0.13158	0.28968	0.05273
A_23_P27490	NM_001379	DNMT1	DNA (cytosine-5-)-methyltransferase 1	-0.36416	-0.30491	-0.16563	-0.2355		-0.31725	0.08177	0.03625	-0.37866	-0.18573	-0.14297	-0.33918	-0.29643	-0.35055	-0.27221	-0.29787	-0.19144	-0.47826	-0.2169	-0.05328	-0.02686	-0.07009	-0.10191	0.06425	0.10205	-0.09069	-0.33959	0.63803	0.0387	0.23701	-0.11959	0.04286	0.01737
A_23_P21706	NM_001905	CTPS	CTP synthase	-0.31668	-0.2074	-0.2822	-0.05097	-0.24089	-0.38392	0.07544	-0.11883	-0.18216	-0.15857	-0.16407	-0.04552	-0.65126	-0.41447	-0.25163	-0.19821	-0.05694	-0.38278	-0.1211	-0.04974	-0.02163	0.12938	0.12765	0.05439	0.10652	-0.43165	-0.01134	0.36817	0.13907	0.14433	0.07284	0.07914	0.05325
A_23_P23221	NM_001924	GADD45A	growth arrest and DNA-damage-inducible, alpha	-0.37	-0.45799	-0.49988	-0.19947	-0.42159	-0.83772	-0.36209	-0.1518	-0.87325	-0.11606	-0.23296	-0.31749	-0.39403	-0.41634	-0.44857	-0.08548	-0.33282	-0.02734	-0.19949	0.56361	-0.22654	0.23738	0.58694	-0.26167	-0.27439	0.07676	0.26423	0.44699	0.13663	-0.07125	-0.17084	-0.11292	-0.63145
A_23_P74581	AF277181	SNHG12	small nucleolar RNA host gene 12 (non-protein coding)	-0.34039	-0.11453	-0.2645	-0.20895	-0.15212	-0.23695	-0.00872	-0.32001	-0.1431	-0.2841	0.09365	-0.14513	-0.32378	-0.43691	-0.2118	-0.17391	-0.06451	-0.01827	-0.3151	-0.10586	-0.17948	0.15358	0.35833	0.02356	0.0567	0.11308	0.13687	0.44507	0.16059	0.16594	0.01201	0.21072	-0.05859
A_23_P128698	NM_005842	SPRY2	sprouty homolog 2 (Drosophila)	-0.26345	-0.15319	-0.36055	-0.15723	-0.40905	-0.33792	-0.02268	-0.19395	-0.18989	-0.1538	-0.14226	-0.24833	-0.57206	-0.52695	-0.20611	-0.41566	-0.34512	-0.37241	0.08151	0.0152	-0.01346	0.07286	0.4237	-0.6018	-0.14367	-0.22478	0.37679	0.40399	0.4843	0.47415	0.19304	0.37079	0.02743
A_23_P19389	NM_006353	HMGN4	high mobility group nucleosomal binding domain 4	-0.13955	-0.33356	-0.35433	-0.36272		-0.19671	-0.10344	-0.0147	-0.06356	-0.4414	-0.01808	-0.22773	-0.21672	-0.3087	-0.19734	0.01586	-0.04815	-0.26435	-0.15756	0.03883	0.03396	-0.10157	0.09877	-0.09905	0.2308	0.25781	0.08134	0.2599	0.43042	0.22498	-0.0212	-0.00551	0.35311
A_23_P133	NM_015013	KDM1	lysine (K)-specific demethylase 1	-0.2024	-0.23482	-0.34944	0.06816		-0.09852	-0.09814	0.07466	-0.31237	0.02283	-0.04481	-0.32691	-0.37547	-0.33966	-0.21426	-0.17599	0.02342	-0.24074	-0.11902	-0.01183	0.13982	-0.10205	0.1739	-0.04515	0.34746	0.32261	0.02746	0.08894	0.16455	-0.13812	0.01075	0.13609	0.13604
A_23_P7212	NM_000204	CFI	complement factor I	-0.47528	-0.13314	-0.37482	-0.18639	-0.49889	-0.46839	-0.27506	-0.0711	-0.31343	-0.32276	-0.25138	-0.23327	-0.20733	-0.5686	-0.37937	-0.17913	-0.19511	-0.51052	-0.18854	-0.40683	0.42575	0.43522	-0.22607	0.26781		0.07703	-0.37744	-0.26587	-0.37564	-0.24348	0.7652	0.71128	0.2945
A_23_P111000	NM_002800	PSMB9	proteasome (prosome, macropain) subunit, beta type, 9 (large multifunctional peptidase 2)	-0.43974	-0.20392	-0.40632	-0.22524	-0.15687	-0.17978	-0.43171	-0.21892	-0.03713	0.18902	-0.33396	-0.33107	-0.2134	-0.40157	-0.287	-0.15703	-0.21339	-0.30429	-0.10341	-0.11219	0.25067	0.10045	0.00784	-0.02924	0.10088	0.34915	-0.30356	-0.03751	-0.42321	-0.07082	0.29614	0.47986	0.27847
A_23_P250629	NM_148919	PSMB8	proteasome (prosome, macropain) subunit, beta type, 8 (large multifunctional peptidase 7)	-0.54989	-0.11524	-0.35599	-0.18472	-0.30699	-0.21465	-0.39007	-0.37493	0.1577	0.19218	-0.41585	-0.37548	-0.46846	-0.20069	-0.27791	0.10475	-0.36139	-0.06537	-0.19997	-0.10834	-0.02364	0.1233	0.09324	-0.06051	0.39157	0.20968	-0.00707	0.20129	0.05378	-0.00054	0.37324	0.38354	0.29696
A_23_P142750	NM_002759	EIF2AK2	eukaryotic translation initiation factor 2-alpha kinase 2	0.01166	-0.31456	-0.36504	-0.20356	-0.302	-0.35204	-0.30437	-0.26844	0.08155	0.16725	-0.0452	-0.51634	-0.38646	-0.41302	-0.23757	-0.19705	-0.22955	-0.20427	0.25478	-0.18855	0.36026	0.18584	0.04855	-0.16253	0.26181	0.32628	-0.16181	-0.2282	-0.17743	-0.17309	0.03526	0.30869	-0.11367
A_23_P92499	NM_003264	TLR2	toll-like receptor 2	-0.02136	-0.10254	-0.21853	-0.05018	-0.06886	-0.31836	-0.23096	-0.19346	-0.19046	-0.11534	-0.26118	-0.11143	-0.29215	-0.14266	-0.28497	-0.18494	-0.13914	-0.12819	-0.25658	0.03582	-0.09367	-0.20713	-0.20862	0.35967	0.48362	0.25345	-0.05857	-0.27281	-0.25137	0.32398	-0.0918	0.09687	-0.03009
A_23_P113716	M21963	HLA-C	major histocompatibility complex, class I, C	-0.40867	-0.38549	-0.34991	-0.15045	0.22236	-0.23929	-0.48456	-0.51437	-0.29241	-0.40588	-0.41037	-0.66164	-0.3873	0.00571	-0.27971	0.14384		0.00975	-0.49617	0.07703	0.24474	0.10008	-0.1322	0.08557	0.44664	0.10155	-0.53056	0.15745	-0.494	0.02328	0.07949	0.56343	0.26995
A_23_P156645	M90686	HLA-G	major histocompatibility complex, class I, G	-0.54058	-0.43549	-0.45422	-0.2664	0.06639	-0.32926	-0.79279	-0.60325	-0.44384	-0.48537	-0.74515	-0.86188	-0.61029	-0.12853	-0.69787	-0.11607	-0.90238	-0.08326	-0.8406	-0.03408	0.12229	-0.1652	-0.31996	0.09655	0.41689	0.10543	-0.48687	-0.08698		-0.09816	-0.17139	0.33442	0.29588
A_23_P168037	NM_002116	HLA-A	major histocompatibility complex, class I, A	-0.27961	-0.25276	-0.30487	-0.20177	-0.12121	-0.41676	-0.60902	-0.48506	-0.3098	-0.4657	-0.5531	-0.6105	-0.42209	-0.10724	-0.51182	0.04351	-0.81067	0.0021	-0.58978	-0.00422	0.09304	-0.081	-0.1988	0.23613	0.33037	0.13161	-0.34472	0.03296	-0.55751	0.05963	-0.12833	0.21953	0.36322
A_23_P212089	NM_031419	NFKBIZ	nuclear factor of kappa light polypeptide gene enhancer in B-cells inhibitor, zeta	-0.2082	-0.05362	-0.31357	0.13264	-0.03657	-0.49149	-0.18201	-0.18823	-0.23646	-0.50482	-0.17041	-0.08604	-0.25025	-0.39278	-0.25487	0.04571	-0.13538	-0.45061	-0.17511	-0.43081	0.11819	0.12062	0.23671	0.00064	-0.09128	0.22687	-0.32691	0.08023	-0.30257	-0.30848	0.38116	0.06118	-0.19179
A_23_P200310	NM_017779	DEPDC1	DEP domain containing 1	-0.09609	-0.08732	-0.40288	-0.13273	-0.21623	0.06265	-0.02313	0.00744	-0.07943	-0.08297	-0.34939	-0.12973	0.01883	-0.10132	-0.01535	-0.2085	-0.40271	-0.47482	-0.09627	0.08596	0.2026	0.24495	0.01135	-0.08834	0.20638	0.32116	0.01485	0.2426	0.15427	0.09756	0.05155	0.34075	-0.24584
A_23_P124417	NM_004336	BUB1	budding uninhibited by benzimidazoles 1 homolog (yeast)	-0.20178	-0.03085	-0.12551	-0.2624	0.03449	-0.10345	-0.21686	-0.0393	0.01498	-0.05769	-0.31442	-0.12763	-0.18884	0.02355	-0.11945	-0.20203	-0.44228	-0.62638	-0.10056	0.0591	0.10929	0.1554	-0.18164	0.11003	0.01164	0.21139	0.07962	-0.06283	0.226	0.26264	0.18227	0.0671	-0.02218
A_23_P401	NM_016343	CENPF	centromere protein F, 350/400ka (mitosin)	-0.80432	0.17036	-0.02548	-0.31945	-0.07859	0.19885	-0.2542	-0.1976	-0.14216	-0.03909	-0.42532	-0.2271	-0.14222	0.17127	-0.11915	-0.22855	-0.49588	-0.91936	-0.34119	-0.2728	0.3011	0.15693	-0.282	0.16702	0.24679	0.22808	0.0737	0.08651	0.02242	0.39377	0.13891	0.19512	-0.0884
A_23_P52017	NM_018136	ASPM	asp (abnormal spindle) homolog, microcephaly associated (Drosophila)	-0.31421	0.08056	-0.01924	-0.37672	0.00519	0.23231	-0.23798	-0.16791	-0.00569	-0.14705	-0.17253	-0.10739	-0.17011	0.06613	-0.05694	-0.23761	-0.37235	-0.46237	-0.19697	0.07907	0.31711	0.23814	-0.25612	0.1053	0.2734	0.3297	0.16363	-0.02081	-0.33617	0.51011	0.20421	0.19795	0.01854
A_23_P375	NM_018101	CDCA8	cell division cycle associated 8	-0.17105	0.09799	-0.22176	-0.16259	-0.07454	0.0552	-0.18488	-0.0831	-0.22286	-0.06881	-0.378	-0.34604	-0.17129	-0.05414	-0.1345	-0.21099	-0.3001	-0.58284	-0.24937	-0.04381	0.17646	-0.00612	0.00768	0.2905	0.24317	0.11994	-0.10414	0.12384	0.04276	-0.10304	0.00165	0.16127	0.16286
A_23_P149195	NM_001255	CDC20	cell division cycle 20 homolog (S. cerevisiae)	-0.07367	-0.12539	-0.05	0.02718	-0.1313	0.06402	-0.22967	-0.21233	-0.23048	-0.11929	-0.41973	-0.2578	-0.36332	-0.13741	-0.25539	-0.2206	-0.36963	-0.52531	-0.30831		0.23406	0.16075		0.29031	0.15338	0.34786	0.17875	0.25981	0.05756	-0.02886	0.18131	0.24932	0.20309
A_23_P259586	NM_003318	TTK	TTK protein kinase	-0.29497	-0.07852	-0.42296	-0.41991	-0.43392	-0.06375	-0.24959	0.07217	-0.03943	-0.37928	-0.3221	-0.34144	-0.12064	-0.17825	-0.03976	-0.04579	-0.29865	-0.54379	-0.10766	-0.0598	0.24205	0.2446	-0.19168	-0.06082	0.01214	0.19503	-0.0396	-0.05805	-0.17731	-0.04859	-0.01858	0.11194	-0.15483
A_23_P79429	NM_018410	HJURP	Holliday junction recognition protein	-0.24574	-0.05897	-0.17009	-0.04398		-0.24114	-0.19174	-0.0559	-0.2025	-0.24684	-0.37033	-0.20256	-0.30848	-0.17657	0.03207		-0.23338	-0.86344	-0.25513	-0.15671	0.26791	0.16412	-0.12728	0.166	-0.11368	0.2923	-0.10163	-0.04486	-0.04476	0.12201	-0.08256	0.12324	0.00127
A_23_P18579	NM_006607	PTTG2	pituitary tumor-transforming 2	0.00319	-0.04895	-0.19492	-0.05194	0.11162	0.11945	-0.32591	0.02071	-0.17113	-0.35957	-0.49152	-0.25531	-0.28694	-0.14841	-0.36494	-0.17905	-0.62432	-0.72346	-0.4141	0.1905	0.0724	0.11523	-0.08277	0.02279	-0.17386	0.26255	0.10936	-0.09363	-0.07519	0.27587	0.01685	-0.05368	-0.33759
A_23_P7636	NM_004219	PTTG1	pituitary tumor-transforming 1	-0.04493	-0.08323	-0.16526	-0.06616	0.23038	0.14041	-0.34897	0.00363	-0.14216	-0.30494	-0.53239	-0.31734	-0.35033	-0.14575	-0.39757	-0.20088	-0.73912	-0.78293	-0.50015		0.14151	0.13223	-0.03418	-0.00736	-0.20549	0.25379	0.06064	-0.03415	-0.06908	0.30402	0.00517	0.0026	-0.34607
A_23_P60024	NM_004219	PTTG1	pituitary tumor-transforming 1	-0.02797	-0.10486	-0.20525	-0.10018	0.1687	0.1555	-0.37971	-0.02967	-0.15484	-0.33273	-0.57877	-0.40691	-0.38042	-0.13589	-0.44163	-0.23717	-0.77639	-0.79084	-0.59396	0.23847	0.13349	0.11801	-0.02148	-0.03391	-0.23028	0.26655	0.13017	-0.07169	-0.04009	0.25571	-0.0028	-0.0046	-0.37601
A_23_P157099	NM_018685	ANLN	anillin, actin binding protein	-0.6067	-0.0066	-0.10068	-0.27042	-0.05162	0.10573	-0.32999	-0.23385	-0.25219	-0.21489	-0.6365	-0.50479	-0.212	-0.11575	-0.17178	-0.21971	-0.43314	-0.78436	-0.35036	0.2567	0.36594	0.03772	-0.08913	-0.05437	-0.12671	0.03741	0.02493	-0.14893	0.01906	-0.25951	0.13259	0.15294	-0.24872
A_23_P201628	NM_002293	LAMC1	laminin, gamma 1 (formerly LAMB2)	0.01409	-0.12342	-0.06524	-0.17948	0.13893	-0.16706	-0.32346	-0.23543	-0.00424	0.16766	-0.25246	-0.37808	-0.4679	-0.58959	-0.03314	-0.04879	-0.31477	-0.14573	-0.26969	0.14357	0.19635	0.3624	0.30941	0.23238	-0.02033	0.20107	0.25131	-0.27285	0.18225	0.31777	0.00442	0.175	0.02829
A_23_P49878	NM_019013	FAM64A	family with sequence similarity 64, member A	0.06701	0.13149	-0.14611	-0.12334	0.0235	-0.07606	-0.24981	0.00796	-0.05272	0.00552	-0.45578	-0.34326	0.0096	-0.19414	0.0269	0.08538	-0.5091	-0.60106	-0.18218	0.18175	0.16577	0.13153	0.29347	0.22779	0.11291	0.45922	0.01522	-0.07236	0.09153	0.22415	0.09834	0.06694	0.00559
A_23_P209200	NM_001238	CCNE1	cyclin E1	-0.23534	0.08238	0.22472	-0.10113	-0.10744	-0.35179	-0.37214	-0.25646	-0.1097	-0.36113	-0.36738	-0.04927	-0.56964	-0.24836	0.10508	-0.00934	-0.07483	-0.39296	-0.24597	0.02142	0.37191	-0.10057	-0.33047	0.6857	0.15992	0.10009	-0.24667	-0.20049	0.19781	0.13741	0.07313	-0.21236	-0.29207
A_23_P253221	NM_032995	ARHGEF4	Rho guanine nucleotide exchange factor (GEF) 4	-0.04903	0.03511	-0.12447	0.19383	-0.05124	-0.45617	-0.45494	-0.38929	-0.33593	-0.68611	-0.55323	0.15791	-0.58089	-0.39166	-0.61762	-0.15927	-0.41215	-0.40929	-0.22782	0.07739	0.13496	0.18166	-0.62526	0.19436	0.47153	0.51332	0.48732	0.11207	0.53713	0.39701	0.11371	0.19155	-0.00259
A_23_P53126	NM_005574	LMO2	LIM domain only 2 (rhombotin-like 1)	-0.11906	-0.01522	-0.158	-0.17561	-0.16635	-0.21693	-0.29045	-0.27232	0.04139	-0.31471	-0.17558	-0.06058	-0.31526	-0.40022	-0.31261	-0.26623	-0.15545	-0.19793	-0.15338	-0.18726	-0.12608	0.02644	-0.1387	-0.26969	0.35592	0.72198	-0.00448	-0.05402	0.45887	0.48649	0.03762	-0.29714	-0.3314
A_23_P14243	NM_007111	TFDP1	transcription factor Dp-1	-0.26239	-0.03908	-0.20527	-0.27517	-0.09077	-0.08201	-0.17139	-0.14605	0.42717	-0.01324	-0.26496	-0.1819	-0.2993	-0.19947	0.04507		0.11651	-0.41399	-0.37741	0.07906	0.02922	0.12903	-0.09582	-0.10578	0.26234	0.14774	-0.02714	0.12543	0.40917	0.19181	-0.01057	-0.01363	-0.33498
A_23_P34433	D83776	ZCCHC11	zinc finger, CCHC domain containing 11	-0.49474	-0.13612	-0.25908	-0.25219	-0.13446	0.0092	-0.52539	-0.17672	-0.25117	-0.21217	-0.05028	-0.15966	-0.43865	0.06626	0.11989	-0.80251	-0.02927	0.01873	-0.56982	-0.16117	0.25071	0.3081	0.0133	0.09794	0.4509	0.20831	0.28992	0.41956	0.17842	0.28019	0.06308	-0.02135	0.06304
A_23_P200493	NM_002296	LBR	lamin B receptor	-0.55041	-0.00979	0.01935	-0.39718	-0.29625	-0.04876	-0.28234	-0.29992	-0.12873	-0.01769	-0.0603	-0.12254	-0.45576	-0.17836	0.04951	-0.33609	-0.19823	-0.12282	-0.4256	-0.15506	0.07816	0.1585	-0.36677	0.22906	0.35593	-0.0148	0.10202	-0.04005	0.24601	0.25941	-0.08865	0.09455	-0.02928
A_23_P253873	NM_018719	CDCA7L	cell division cycle associated 7-like	-0.40029	-0.08359	0.26202	-0.57114	-0.18923	0.0009	-0.39068	-0.04228	-0.32673	-0.71181	-0.12347	-0.38105	-0.2451	-0.12089	-0.07533	-0.09617	-0.15551	-0.14014	-0.4259	-0.00178	-0.30546	0.37519	-0.25234	-0.08542	0.1333	0.19938	0.00911	0.17313	0.14156	0.24177	-0.11997	0.2082	-0.21405
A_23_P12884	NM_005308	GRK5	G protein-coupled receptor kinase 5	-0.20275	-0.11731	-0.37937	-0.364	-0.12426	-0.42427	-0.17967	0.06461	-0.17275	-0.36854	-0.14299	-0.06342	-0.16843	-0.34623	-0.03107	-0.15437	-0.05561	-0.14247	-0.21312	-0.32329	0.18956		-0.06331	0.0293	0.09883	0.37936	-0.14852	0.41697	0.07997	0.11967	-0.221	-0.2999	-0.13719
A_23_P5761	NM_006164	NFE2L2	nuclear factor (erythroid-derived 2)-like 2	-0.4454	-0.13636	-0.2286	-0.22937	-0.33801	-0.30505	-0.14347	-0.07268	-0.22225	-0.33853	0.00051	-0.31264	-0.04909	-0.05064	0.08245	-0.26711	-0.03724	-0.03278	-0.12354	-0.37764	0.11243	0.12524	-0.04576	-0.01871	-0.13584	0.45082	0.01638	0.26439	0.06862	-0.0062	0.0014	0.22455	-0.22276
A_23_P203299	NM_002901	RCN1	reticulocalbin 1, EF-hand calcium binding domain	-0.91873	-0.35034	-0.38669	-1.32176	-0.81805	-0.05669	-0.07265	-0.14221	-0.32847	-0.76471	-0.14335	-0.23266	-0.27674	-0.19753	-0.08173	0.27165	-0.62062	-0.06721	-0.972	-0.36773	0.21065	0.05127	0.14269	0.23157	0.14331	0.00462	-0.30451	0.34231	-0.41136	0.12857	0.02148	-0.24101	-0.15071
A_23_P11774	NM_016037	UTP11L	UTP11-like, U3 small nucleolar ribonucleoprotein, (yeast)	-0.117	-0.24341	-0.3932	-0.19354		-0.03779	0.03566	-0.042	-0.09071	-0.10315	0.07142	-0.06957	-0.20443	-0.1642	-0.13083	-0.11329	0.00238	-0.28186	-0.0469	0.06575	0.01577	0.31949	0.12257	0.09616	0.21265	-0.04856	0.0704	0.43032	-0.13544	0.09977	0.05063	0.24408	0.00768
A_23_P116123	NM_001274	CHEK1	CHK1 checkpoint homolog (S. pombe)	-0.35789	-0.03836	-0.38361	-0.28123	-0.06338	0.42764	-0.09772	-0.00513	-0.16361	-0.09258	0.07577	-0.10145	-0.27669	-0.28489	0.04662	-0.22246	-0.1417	-0.67396	-0.05659	0.22407	-0.04514	0.00434	-0.03883	0.14922	0.3175	0.02946	0.01303	0.46933		0.12265	0.09041	0.11985	-0.16493
A_23_P127533	NM_032299	DCUN1D5	DCN1, defective in cullin neddylation 1, domain containing 5 (S. cerevisiae)	-0.23309	-0.14507	-0.33513	-0.03891	-0.31844	0.12433	-0.26628	-0.33481	-0.06464	-0.30431	0.29291	-0.06505	-0.30713	-0.37205	-0.14621	-0.25447	-0.12668	-0.12792	-0.21354	0.06275	-0.14843	0.00609	0.13428	0.24311	0.3552	0.01608	0.11316	0.25609	-0.12081	0.01272	0.40755	-0.06313	-0.08402
A_23_P86959	NM_001166	BIRC2	baculoviral IAP repeat-containing 2	-0.41609	-0.15263	-0.38923	-0.15544	-0.23819	0.10962	-0.14267	-0.23572	-0.07297	-0.20275	0.07602	-0.23995	-0.25894	-0.32284	-0.15482	-0.22975	-0.24958	-0.07451	-0.30544	-0.03107	0.00479	-0.04012	0.05361	0.14231	0.20352	-0.01739	-0.03144	0.23093	-0.15555	0.08695	0.35778	0.00903	0.20931
A_23_P64029	AK128061	TAF1D	TATA box binding protein (TBP)-associated factor, RNA polymerase I, D, 41kDa	-0.34004	-0.15635	-0.25146	-0.29785	-0.19321	0.11728	-0.12472	-0.3462	-0.06045	-0.35645	0.28686	0.1964	-0.2772	-0.28402	-0.14912	-0.19059	0.03954	-0.01936	0.17385	-0.21574	0.01513	0.23077	0.19043	0.13535	0.39294	0.4712	0.19601	0.19428	0.13567	0.07999	0.15882	-0.00741	-0.02083
A_23_P215525	NM_145323	OSBPL3	oxysterol binding protein-like 3	-0.40338	0.08879	-0.10597	0.16044	-0.3696	0.04075	-0.49741	-0.48401	-0.3404	-0.78382	-0.13217	-0.17264	-0.53342	-0.86594	-0.27119	0.21732	-0.51535	-0.23993	-0.20843	0.31538	0.03187	0.06772	-0.14402	-0.02654	0.16442	0.44525	0.12	0.30882	-0.10634	-0.04589	0.26715	0.50159	-0.12935
A_23_P121657	NM_005114	HS3ST1	heparan sulfate (glucosamine) 3-O-sulfotransferase 1	-0.17322	-0.04974	-0.04961	0.02503	-0.18186	-0.42696	-0.28188	-0.15581	-0.15014	-0.43296	-0.0823	-0.17296	-0.37331	-0.02159	-0.15294	-0.37392	-0.16163	-0.00493	-0.08215	0.38581	-0.3431	-0.16812	-0.02906	-0.38912	-0.01389	0.54531	-0.19199	-0.03818	0.02763	0.10494	0.17501	0.2621	-0.26326
A_23_P90419	NM_025245	PBX4	pre-B-cell leukemia homeobox 4	-0.10472	-0.09339	0.01801	-0.18341	0.18125	-0.20531	0.34341	-0.27872	-0.40443	-0.39638	-0.3782	-0.21931	-0.06913	-0.65862	-0.23549	-0.21212	-0.23395	-0.14637	-0.3307	0.17325	0.33099	0.18814	-0.1685	0.00217	-0.08574	0.10661	-0.6457	0.18806	0.00261	0.45469	-0.14194	0.17418	-0.12431
A_23_P89030	AK026130	FBXO31	F-box protein 31	-0.08023	-0.13254	0.24803	0.1299	-0.18115	0.04873	-0.03074	-0.11229	-0.19453	-0.13209	-0.13796	-0.3411	-0.26602	-0.52366	-0.18985	-0.37881	-0.25846	0.05725	-0.26787	0.28129	0.34188	0.12406	-0.01238	-0.25566	0.04345	0.17213	-0.01391	0.1775	0.14842	0.12738	-0.01318	0.21023	-0.06699
A_23_P119857	BC050088	LOC130502	Homo sapiens cDNA clone IMAGE:5268509, with apparent retained intron.	-0.11187	-0.33122	-0.34408	-0.21058	-0.34148	-0.27192	-0.27389	-0.0007	0.18182	-0.28306	-0.06231	-0.53086	-0.00998	-0.10093	-0.21398	-0.21545	-0.20227	0.02377	0.42729	0.17161	-0.0829	0.1488	0.20067	-0.20324	0.29712	-0.24324	-0.08255	0.39883	0.07259	0.006	0.20491	0.07871	-0.13401
A_23_P82929	NM_002514	NOV	nephroblastoma overexpressed gene	-0.22147	-0.28968	-0.44334	-0.58866	-0.42933	-0.63507	-0.4698	-0.50006	-0.48148	-0.03006	-0.29525	-0.59691	-0.57926	0.88695	-0.2576	-0.57178	-0.40283	-0.411	-0.32676	0.67564	0.10869	0.62836	-0.29741	-0.60278	-0.31988	-0.5104	-0.35786	0.32675	0.08637	0.91662	-0.20005	0.20787	-0.3104
A_23_P123336	NM_018444	PPM2C	protein phosphatase 2C, magnesium-dependent, catalytic subunit	-0.18319	-0.33918	-0.50024	-0.20704		-0.62874	-0.13998	-0.36158	-0.38023	-0.07862	-0.11375	-0.25033	0.50243	-0.63967	-0.4587	-0.38564	-0.05694	-0.28017	0.03292	0.17382	0.62159	-0.18205	0.56034	-0.0778	-0.19761	0.06403	-0.35811	-0.13021	0.23319	0.00782	0.50829	0.61699	-0.22498
A_23_P145096	NM_005084	PLA2G7	phospholipase A2, group VII (platelet-activating factor acetylhydrolase, plasma)	-0.0601	-0.07723	-0.2856	-0.13888	0.02746	-0.02393	-0.12963	-0.0931	-0.00376	-0.21281	-0.01723	-0.02819	-0.08472	-0.21832	-0.19974	-0.11219	-0.15697	-0.18685	-0.16154	0.48515	0.41971	-0.13148	-0.01993	0.00367	0.08908	-0.1594	-0.17	-0.17889	0.04204	-0.04633	-0.1198	0.32996	-0.03822
A_23_P138117	AY037153	CAMTA1	calmodulin binding transcription activator 1	0.07009	-0.06005	-0.08674	0.27181	0.13824	-0.11823	-0.11002	0.17596	-0.10121	0.00931	-0.06121	-0.42558	-0.10465	-0.18738	-0.40803	-0.03397	-0.44979	-0.12643	-0.071	0.12417	0.22895	-0.2379	0.31704	0.09709	0.05295	0.28286	-0.02196	0.05529	0.01191	0.42076	0.11126	0.4791	-0.06098
A_23_P71727	NM_001827	CKS2	CDC28 protein kinase regulatory subunit 2	0.07728	-0.0056	-0.08992	-0.08419	0.45814	0.1364	-0.11781	-0.07623	0.16855	-0.23803	-0.42525	-0.19429	0.20426	0.08922	-0.23013	-0.32372	-0.22125	-0.26197	0.03268	0.44002	0.34243	0.38878	0.38918	-0.09916	-0.00609	0.26912	-0.01674	-0.00681	-0.07984	0.25018	0.3099	0.2236	-0.20089
